# Supplementary material for: Comparative genomics reveal a novel phylotaxonomic order in the genus Fusobacterium
Source: Commun Biol. 2024 Sep 7;7:1102. doi: 10.1038/s42003-024-06825-y (PMC11380691; doi:10.1038/s42003-024-06825-y)
Supplement: Supplementary file 3 — Supplementary Data 1 [file 42003_2024_6825_MOESM3_ESM.xlsx]

## Sheet: all_strains
Supplementary Data 1. List of Fusobacterium strains analyzed in this study.
Genome.Name	Species	Assembly.Accession	GenBank.Accessions	rpoB_lineage	Sequencing.Status	Assembly.Method	Contigs	Size	GC.Content	Contig.L50	Contig.N50	Number of coding sequences	CheckM.Completeness
uncultured Cetobacterium sp. strain SRR12456159_bin.5_metaWRAP_v1.3_MAG	unassigned	GCA_945956925.1	CAMFJI010000001,CAMFJI010000002,CAMFJI010000003,CAMFJI010000004,CAMFJI010000005,CAMFJI010000006,CAMFJI010000007	1	WGS		108	1457154	30,507826	16	25842	1378	25
uncultured Cetobacterium sp. strain SRR12456170_bin.3_metaWRAP_v1.3_MAG	unassigned	GCA_945957205.1	CAMFJJ010000001,CAMFJJ010000002,CAMFJJ010000003,CAMFJJ010000004,CAMFJJ010000005,CAMFJJ010000006,CAMFJJ010000007	1	WGS		78	2465300	30,19523	14	57336	2327	100
uncultured Cetobacterium sp. strain SRR9109408_bin.14_metaWRAP_v1.3_MAG	unassigned	GCA_945952365.1	CAMFHX010000001,CAMFHX010000002,CAMFHX010000003,CAMFHX010000004,CAMFHX010000005,CAMFHX010000006,CAMFHX010000007	1	WGS		61	2503066	30,089178	12	79951	2337	100
Fusobacterium naviforme SRR17635707_bin.32_metaWRAP_v1.3_MAG	Fusobacterium naviforme	GCA_947252335.1	CAMXVD000000000	2	WGS		132	2076942	53,640785	29	20545	1998	100
Fusobacterium naviforme strain ATCC 25832	Fusobacterium naviforme	GCA_003014445.1	PYGH00000000	2	WGS	AllPaths v. r46652	23	2400574	52,817684	3	195170	2345	83
Fusobacterium naviforme strain CCUG 50052	Fusobacterium naviforme	GCA_008801825.1	VZOY00000000	2	WGS	SPAdes v. 3.10	48	2417850	52,803276	3	250397	2385	100
Fusobacterium naviforme strain NCTC13121	Fusobacterium naviforme	GCA_900450945.1	UGGW00000000	2	WGS		2	2434506	52,803978	1	2411015	2351	83,4
Fusobacterium equinum strain CMW8396	Fusobacterium equinum	GCF_001546395.1	LRPX00000000	3	WGS	Velvet v. 1.1.06	77	1797919	32,43	8	59181	1864	100
Fusobacterium gonidiaformans 3-1-5R	Fusobacterium gonidiaformans	GCA_000158235.1	ACDD00000000	3	WGS		99	1848430	32,27	14	44073	1895	99,1
Fusobacterium gonidiaformans ATCC 25563	Fusobacterium gonidiaformans	GCA_000158835.2	ACET00000000	3	WGS	Newbler 2.0.0-PostRelease-1/21/2009	20	1712099	32,4	2	378104	1637	100
Fusobacterium gonidiaformans ATCC 25563	Fusobacterium gonidiaformans	GCA_003019695.1	CP028106	3	Complete	Unicycler v. 0.4.3	1	1678881	32,686356	1	1678881	1634	100
Fusobacterium gonidiaformans strain ERR414468-bin.7	Fusobacterium gonidiaformans	GCA_905204445.1	CAJKZY000000000	3	WGS		59	1627629	32,594837	10	55102	1639	91,89
Fusobacterium sp. CAG:439	unassigned	GCF_000438175.1	CBJH000000000	4	WGS		90	2185897	34,63	13	41602	2380	74,5
Fusobacterium sp. CAG:815	unassigned	GCF_000437775.1	CBJW000000000	4	WGS		32	1839154	32,13	4	101230	1841	74,9
Fusobacterium sp. NALB_7963_5	unassigned	GCA_023662905.1	JAMPIJ000000000	4	WGS	SPAdes v. 3.13.1	54	1742276	39,554012	6	66060	1719	97
uncultured Fusobacterium sp. strain ERR321577-bin.9	unassigned	GCA_905203965.1	CAJKXY000000000	4	WGS		62	2300062	34,858627	15	55845	2490	99,63
uncultured Fusobacterium sp. strain RUG10800	unassigned	GCA_902762815.1	CACWPT000000000	4	WGS		104	1762724	32,476875	23	22711	1840	98,89
Fusobacterium gastrosuis Fusobacterium gastrosuis sp. nov. CDW1, P6 Po	Fusobacterium gastrosuis	GCA_900095285.1	LT607734	5	Complete		1	1816688	28,206549	1	1816688	1770	92,89
Fusobacterium massiliense strain MGYG-HGUT-01555	Fusobacterium massiliense	GCA_902376175.1	CABKWM000000000	5	WGS		6	1809170	27,33009	2	420811	1663	95,33
Fusobacterium russii ATCC 25533	Fusobacterium russii	GCA_000381725.1	ARMK00000000	5	WGS	Velvet v. 1.1.04; ALLPATHS v. r41043	46	1935478	28,6	7	86822	1742	97
Fusobacterium sp. strain RGIG2279	unassigned	GCA_017406165.1	JAFQYZ000000000	5	WGS	MEGAHIT v. v.1.1.1	340	1391908	28,809591	92	4338	1573	78,46
Fusobacterium sp. SUG161	unassigned	GCA_022767845.1	JALENI000000000	5	WGS	MEGAHIT v. v. 1.29.0	207	1683869	28,066494	43	10733	1747	100
Fusobacterium sp. SUG363	unassigned	GCA_022780705.1	JALEVC000000000	5	WGS	MEGAHIT v. v. 1.29.0	263	1850005	27,994951	59	10141	1972	100
uncultured Fusobacterium sp. strain ERR1606222_bin.16_metaWRAP_v1.3_MAG	unassigned	GCA_945903355.1	CAMDNT010000001,CAMDNT010000002,CAMDNT010000003,CAMDNT010000004,CAMDNT010000005,CAMDNT010000006,CAMDNT010000007	5	WGS		220	1948118	27,682152	43	10906	1960	66.7
uncultured Fusobacterium sp. strain SRR15057920_bin.50_metaWRAP_v1.3_MAG	unassigned	GCA_945948715.1	CAMFCD010000001,CAMFCD010000002,CAMFCD010000003,CAMFCD010000004,CAMFCD010000005,CAMFCD010000006,CAMFCD010000007	5	WGS		252	1332702	27,954111	75	6079	1530	95.8
Fusobacterium perfoetens An888	Fusobacterium perfoetens	GCA_021531475.1	JADYTX000000000	6	WGS	SPAdes v. 3.11.1	92	2016703	28,906488	16	46416	2023	94,4
Fusobacterium perfoetens ATCC 29250	Fusobacterium perfoetens	GCA_000622245.1	JHXW00000000	6	WGS	vpAllpaths v. r46652	27	2102197	25,9	4	167869	1944	98,2
Fusobacterium perfoetens SUG532	Fusobacterium perfoetens	GCA_022772065.1	JALFBP000000000	6	WGS	MEGAHIT v. v. 1.29.0	31	2128350	25,906923	6	122395	1993	95,5
Fusobacterium sp. cluster1_bin.11	unassigned		JARHYB000000000	6	WGS	NA	195	1858170	27.912086	30	20010	1858	94.8
Fusobacterium sp. cluster1_bin.39	unassigned		JARHZE000000000	6	WGS	NA	123	1670480	28.16436	26	21625	1630	93.3
Fusobacterium sp. cluster2_bin.21	unassigned		JARIBT000000000	6	WGS	NA	104	1624405	28.1127	20	25942	1557	37.5
Fusobacterium sp. cluster2_bin.38	unassigned		JARICL000000000	6	WGS	NA	196	1907940	27.8328	24	23887	1903	93.8
Fusobacterium sp. FSA-380-WT-3A	unassigned	GCA_012843705.1	JABAFQ000000000	6	WGS	SPAdes v. 3.6.1	39	2076834	26,233873	5	108509	1968	95,9
Fusobacterium sp. IOR10	unassigned	GCA_010367435.1	WJWY00000000	6	WGS	SPAdes v. 3.13.0	74	2030655	27,810978	12	60006	1981	95,83
uncultured Fusobacterium sp. strain SRR3178347_bin.8_metaWRAP_v1.3_MAG	unassigned	GCA_945787855.1	CALZJM010000001,CALZJM010000002,CALZJM010000003,CALZJM010000004,CALZJM010000005,CALZJM010000006,CALZJM010000007	6	WGS		189	1685858	29,13804	39	11760	1725	81.5
Fusobacterium hominis OF49-11b3TA	Fusobacterium hominis		JAQEZM000000000	7	WGS	NA	51	1979983	28.5634	7	89316	1914	99.8
Fusobacterium varium An876	Fusobacterium varium	GCA_021531615.1	JADYUE000000000	7	WGS	SPAdes v. 3.11.1	124	2577892	29,255493	13	49190	2512	99,25
Fusobacterium sp. bin-95	unassigned		JASBYQ000000000	7	WGS	NA	193	2644776	29.2934	35	20498	2644	99.1
Fusobacterium sp. DD10	unassigned	GCA_018205515.1	JADRHE000000000	7	WGS	SPAdes v. 3.13.0	165	2381452	31,438593	27	27892	2299	98,69
Fusobacterium sp. DD13	unassigned	GCA_018205555.1	JADRHB000000000	7	WGS	SPAdes v. 3.13.0	159	2381213	31,439522	27	27892	2299	98,69
Fusobacterium sp. DD28	unassigned	GCA_018206215.1	JADRGM000000000	7	WGS	SPAdes v. 3.13.0	161	2344029	31,217234	28	28011	2270	98,69
Fusobacterium sp. NSJ-57	unassigned	GCA_014337255.1	CP060637	7	Complete	SOAPdenovo v. JUL-2013	1	2072767	29,051554	1	2072767	1964	99,63
Fusobacterium sp. strain clos_1_1	unassigned	GCA_900015295.1	FAUS00000000	7	WGS		8	2036955	28,897545	1	2030358	1873	100
Fusobacterium sp. strain L3_105_357G1_dasL3_105_357G1_concoct_34	unassigned	GCA_018371105.1	JAHALO000000000	7	WGS	IDBA_UD v. v1.1.3	76	2458181	29,31627	14	51664	2340	99,25
uncultured Fusobacterium sp. ERR1430453_bin.15_CONCOCT_v1.1_MAG	unassigned		CALILS000000000	7	WGS	NA	35	2092405	28.6362	5	135722	2086	99.6
uncultured Fusobacterium sp. SRR5275410_bin.51_CONCOCT_v1.1_MAG	unassigned		CALBGH000000000	7	WGS	NA	204	2263655	29.6824	45	14866	2219	97.6
uncultured Fusobacterium sp. strain SRR15732367_bin.37_metaWRAP_v1.3_MAG	unassigned	GCA_945872525.1	CAMBZI010000001,CAMBZI010000002,CAMBZI010000003,CAMBZI010000004,CAMBZI010000005,CAMBZI010000006,CAMBZI010000007	7	WGS		141	2550633	28,95497	32	24121	2506	96.3
uncultured Fusobacterium sp. strain SRR3173844_bin.3_metaWRAP_v1.3_MAG	unassigned	GCA_945788255.1	CALZLK010000001,CALZLK010000002,CALZLK010000003,CALZLK010000004,CALZLK010000005,CALZLK010000006,CALZLK010000007	7	WGS		280	2821644	28,744307	40	18715	2784	92.9
uncultured Fusobacterium sp. strain SRR413605-bin.3	unassigned	GCA_905196675.1	fna	7	WGS		72	1911238	28,550396	14	43020	1842	98,69
uncultured Fusobacterium sp. strain SRR5580158-bin.27	unassigned	GCA_905200055.1	CAJKIS000000000	7	WGS		80	2345621	28,920572	18	45550	2289	99,07
uncultured Fusobacterium sp. strain SRR7721872-bin.6	unassigned	GCA_905213925.1	CAJMKF000000000	7	WGS		144	2613717	29,196733	21	34312	2588	99,25
Fusobacterium perfoetens An877	Fusobacterium perfoetens	GCA_021531595.1	JADYUD000000000	8	WGS	SPAdes v. 3.11.1	36	2055572	29,26509	6	162595	1961	94,59
Fusobacterium sp. bin-99	unassigned		JASBYR000000000	8	WGS	NA	146	1826528	32.1161	33	17490	1783	89.9
Fusobacterium sp. cluster1_bin.40	unassigned		JARHZG000000000	8	WGS	NA	91	1745903	28.1776	20	28543	1682	93.7
Fusobacterium sp. cluster1_bin.79	unassigned		JARIAW000000000	8	WGS	NA	107	1824484	28.1565	21	28412	1779	94.6
Fusobacterium sp. cluster2_bin.13	unassigned		JARIBK000000000	8	WGS	NA	101	1748425	28.2526	23	23210	1709	94.2
Fusobacterium sp. strain HRGM_Genome_3523	unassigned	GCA_019416895.1	DXWK00000000	8	WGS	SPAdes v. 3.13.0	708	1950384	31,30814	156	3453	2290	95,83
Fusobacterium sp. strain HRGM_Genome_3524	unassigned	GCA_019416865.1	DXWL00000000	8	WGS	SPAdes v. 3.13.0	66	1961101	30,616926	13	52477	1825	95,15
Fusobacterium sp. strain HRGM_Genome_3528	unassigned	GCA_019416805.1	DXWN00000000	8	WGS	megahit v. 1.2.8	82	2049936	30,588858	18	38434	1950	95,83
Fusobacterium sp. strain L3_132_000M1_dasL3_132_000M1_maxbin2.maxbin.022	unassigned	GCA_018365155.1	JAGZKN000000000	8	WGS	IDBA_UD v. v1.1.3	95	2246825	30,096024	18	44236	2202	95,83
Fusobacterium sp. strain MAG071	unassigned		JAHHTB000000000	8	WGS	NA	318	2119448	27.4772	62	10335	2099	88.25
uncultured Fusobacterium sp. ERR1190576_bin.60_CONCOCT_v1.1_MAG	unassigned		CALJCP000000000	8	WGS	NA	413	1590211	32.0762	115	4291	1708	75.2
uncultured Fusobacterium sp. ERR1600647_bin.38_CONCOCT_v1.1_MAG	unassigned		CALLBX000000000	8	WGS	NA	56	1995764	29.1996	13	61372	1849	92.9
uncultured Fusobacterium sp. ERR318677_bin.81_CONCOCT_v1.1_MAG	unassigned		CALCFB000000000	8	WGS	NA	93	2384038	29.9708	11	62634	2312	100
uncultured Fusobacterium sp. strain ERR1190576-bin.27	unassigned	GCA_905197695.1	CAJJZT000000000	8	WGS		507	1752570	32,067764	134	3977	1916	81,72
uncultured Fusobacterium sp. strain ERR1600647-bin.28	unassigned	GCA_905193185.1	CAJJNS000000000	8	WGS		54	2006190	29,229633	13	61372	1859	92,91
uncultured Fusobacterium sp. strain ERR1600661-bin.42	unassigned	GCA_905199585.1	CAJKHG000000000	8	WGS		68	2063138	30,489914	15	48442	1954	95,83
uncultured Fusobacterium sp. strain SRR12203253_bin.4_metaWRAP_v1.3_MAG	unassigned	GCA_945992005.1	CAMFVJ010000001,CAMFVJ010000002,CAMFVJ010000003,CAMFVJ010000004,CAMFVJ010000005,CAMFVJ010000006,CAMFVJ010000007	8	WGS		270	1601102	32,785233	74	6897	1592	86,,6
uncultured Fusobacterium sp. strain UMGS1716	unassigned	GCA_900554355.1	USHD00000000	8	WGS		41	793258	30,100042	11	27445	728	49,07
uncultured Fusobacterium sp. strain UMGS356	unassigned	GCA_900541465.1	UQJY00000000	8	WGS		31	1303108	30,649878	7	58888	1241	91,67
Fusobacterium ulcerans 12-1B	Fusobacterium ulcerans	GCA_000242995.2	AGWJ00000000	9	WGS		38	3677742	30,32	5	173427	3581	100
Fusobacterium ulcerans ATCC 49185 strain Fusobacterium ulcerans 81A6	Fusobacterium ulcerans	GCA_900683735.1	LR215979	9	Complete		1	3839419	29,928564	1	3839419	3541	99,63
Fusobacterium ulcerans ERR1190612_bin.14_CONCOCT_v1.1_MAG	Fusobacterium ulcerans		CALHWW000000000	9	WGS	NA	454	3131535	30.3788	113	8900	3176	94.6
Fusobacterium ulcerans strain CHK160-14138	Fusobacterium ulcerans		DYTW00000000	9	WGS	NA	389	2127240	31.1412	114	6212	2271	83.58
Fusobacterium ulcerans strain DFI.2.86	Fusobacterium ulcerans		JAJDKT000000000	9		NA	258	3701050	30.3021	11	97302	3646	99.63
Fusobacterium ulcerans strain DFI.2.87	Fusobacterium ulcerans		JAJDLR000000000	9	WGS	NA	219	3662896	30.3114	13	93429	3592	99.07
Fusobacterium ulcerans strain NCTC12112	Fusobacterium ulcerans	GCA_900478315.1	LS483487	9	Complete		1	3539037	30,547264	1	3539037	3282	100
Fusobacterium ulcerans strain OF01-15LB	Fusobacterium ulcerans	GCA_003463295.1	QSDE00000000	9	WGS	SOAPdenovo v. 2	81	3598730	30,548306	10	104496	3494	100
Fusobacterium ulcerans strain SRR341588-bin.2	Fusobacterium ulcerans	GCA_905201875.1	CAJKPR000000000	9	WGS		71	3593196	30,324898	13	74467	3488	99,44
Fusobacterium varium AM21-29	Fusobacterium varium		JAQDZX000000000	9	WGS	NA	207	3273531	29.2088	25	42808	3122	100
Fusobacterium varium AM48-6-r	Fusobacterium varium		JAQEDK000000000	9	WGS	NA	139	3269790	29.2247	18	58183	3143	100
Fusobacterium varium ATCC 27725	Fusobacterium varium	GCA_000159915.2	ACIE00000000	9	WGS	Newbler v. 2.0.0-PostRelease-1/21/2009	31	3321664	29,1	2	565250	3082	100
Fusobacterium varium ATCC 27725	Fusobacterium varium	GCA_003019655.1	CP028103,CP028104	9	Complete	Unicycler v. 0.4.3	2	3346458	29,345894	1	3303644	3144	100
Fusobacterium varium ERR1430453_bin.113_CONCOCT_v1.1_MAG	Fusobacterium varium		CALITD000000000	9	WGS	NA	383	3032216	29.1247	93	9720	3097	88.2
Fusobacterium varium ERR528745_bin.40_CONCOCT_v1.1_MAG	Fusobacterium varium		CAKZVZ000000000	9	WGS	NA	821	1586049	31.2348	256	1966	1904	66.2
Fusobacterium varium K11	Fusobacterium varium	GCA_021531855.1	JADYUN000000000	9	WGS	SPAdes v. 3.11.1	220	3355232	29,186537	18	59560	3313	99,63
Fusobacterium varium KR001_HAM_0062	Fusobacterium varium	GCA_025757605.1	CP107203	9	Complete	hifiasm_meta v. 0.2-r040	1	3425653	29,307755	1	3425653	3242	100
Fusobacterium varium MAG38	Fusobacterium varium	GCA_021443715.1	JABUTL000000000	9	WGS	IDBA_UD v. Version 1.1.1	24	3695872	28,812634	4	356304	3540	99,44
Fusobacterium varium SRR17794287_bin.27_metawrap_v1.3_MAG	Fusobacterium varium		CANRXM000000000	9	WGS	NA	70	3378219	28.9058	14	76374	3232	100
Fusobacterium varium strain 1001254B_151014_B5	Fusobacterium varium	GCA_015555635.1	JADNKU000000000	9	WGS	SPAdes v. 3.10.1	141	3289458	29,184008	19	59301	3088	100
Fusobacterium varium strain AM22-17	Fusobacterium varium	GCA_003470425.1	QRIG00000000	9	WGS	SOAPdenovo v. 2	79	3309300	29,084175	11	100699	3120	100
Fusobacterium varium strain ERR1190829-bin.4	Fusobacterium varium	GCA_905193615.1	CAJJPL000000000	9	WGS		74	2805450	29,249283	17	53211	2642	92,72
Fusobacterium varium strain ERR1606222_bin.8_metaWRAP_v1.3_MAG	Fusobacterium varium	GCA_945900165.1	CAMDJJ010000001,CAMDJJ010000002,CAMDJJ010000003,CAMDJJ010000004,CAMDJJ010000005,CAMDJJ010000006,CAMDJJ010000007	9	WGS		378	1943573	30,112375	114	5621	1965	69.6
Fusobacterium varium strain Fv113-g1	Fusobacterium varium	GCA_002356455.1	AP017968,AP017969,AP017970	9	Complete	PacBio assembler HGAP v. 3; A5 MiSeq v.	3	4122841	29,09	1	3965155	3826	100
Fusobacterium varium strain NCTC10560	Fusobacterium varium	GCA_900637705.1	LR134390	9	Complete		1	3302398	29,332775	NA	3302398	3519	99,44
Fusobacterium varium strain TM07-10	Fusobacterium varium	GCA_003436335.1	QSOW00000000	9	WGS	SOAPdenovo v. 2	80	3303637	29,087507	11	90692	3117	100
Fusobacterium varium SUG5	Fusobacterium varium	GCA_022770385.1	JALEHI000000000	9	WGS	MEGAHIT v. v. 1.29.0	173	3252541	28,977928	29	33407	3210	98,1
Fusobacterium sp. HMSC073F01	unassigned	GCF_001810475.1	LTHT00000000	9	WGS	Velvet v. 1.1.06	221	3501669	29,14	18	72246	3446	100
Fusobacterium sp. PH5-7	unassigned		JARXXN000000000	9	WGS	NA	52	3675161	30.3332	8	129253	3505	100
Fusobacterium sp. strain HRGM_Genome_1314	unassigned	GCA_019413325.1	DXNY00000000	9	WGS	SPAdes v. 3.13.0	1060	2340651	31,411499	288	2346	2771	84,33
Fusobacterium sp. strain MI.3_12	unassigned		JAJQDX000000000	9	WGS	NA	375	1758373	30.7429	124	4926	1889	74.44
Fusobacterium sp. strain UBA10773	unassigned	GCA_003507225.1	DNWG00000000	9	WGS	CLC de novo assembler v. 4.4.1	74	3117338	29,185621	15	75851	3001	100
uncultured Fusobacterium sp. strain ERR1190574-bin.18	unassigned	GCA_905197655.1	CAJJZQ000000000	9	WGS		316	3363754	29,539824	33	21896	3452	97,95
uncultured Fusobacterium sp. strain ERR1600562-bin.6	unassigned	GCA_905205935.1	CAJLFM000000000	9	WGS		646	3137744	28,89675	127	6677	3479	89,18
Fusobacterium mortiferum AM73-22pH9TA	Fusobacterium mortiferum		JAQEHD000000000	10	WGS	NA	72	2739081	29.0428	8	96533	2583	100
Fusobacterium mortiferum An874	Fusobacterium mortiferum	GCA_021531635.1	JADYUG000000000	10	WGS	SPAdes v. 3.11.1	140	2716362	29,127634	11	59950	2720	99,63
Fusobacterium mortiferum ATCC 9817	Fusobacterium mortiferum	GCA_000158195.2	ACDB00000000	10	WGS	Newbler v. 2.0.0-PostRelease-1/21/2009	28	2691446	29,1	2	1024861	2580	100
Fusobacterium mortiferum BRZ_MQ__bin21	Fusobacterium mortiferum	GCA_944391595.1	CALXUF000000000	10	WGS		31	2647978	28,98725	6	113994	2548	100
Fusobacterium mortiferum C14_31.fa	Fusobacterium mortiferum	GCA_021626885.1	JAJXFB000000000	10	WGS	SPAdes v. 3.15	296	1834520	30,16343	82	7122	1882	86,57
Fusobacterium mortiferum ERR1600575_bin.99_CONCOCT_v1.1_MAG	Fusobacterium mortiferum		CALIDB000000000	10	WGS	NA	402	2603691	29.3749	66	10455	2778	99.3
Fusobacterium mortiferum ET45	Fusobacterium mortiferum	GCA_021532115.1	JADYUV000000000	10	WGS	SPAdes v. 3.11.1	83	2666488	29,009918	10	88552	2610	99,63
Fusobacterium mortiferum SRR5240730_bin.4_metaWRAP_v1.3_MAG	Fusobacterium mortiferum	GCA_945829845.1	CALZWO000000000	10	WGS		261	2433673	29,512716	63	12780	2416	97,6
Fusobacterium mortiferum strain AM25-1	Fusobacterium mortiferum	GCA_003470805.1	QRHL00000000	10	WGS	SOAPdenovo v. 2	63	2702339	28,948166	8	91524	2611	100
Fusobacterium mortiferum strain AM25-18LB	Fusobacterium mortiferum	GCA_003470285.1	QRHI00000000	10	WGS	SOAPdenovo v. 2	38	2564000	29,137089	5	178502	2445	100
Fusobacterium mortiferum strain An397	Fusobacterium mortiferum	GCA_016902555.1	JACJMA000000000	10	WGS	IDBA_UD v. idba-v1.1.3	611	2138530	29,873793	63	9858	2483	98,13
Fusobacterium mortiferum strain An425	Fusobacterium mortiferum	GCA_016902335.1	JACJLT000000000	10	WGS	IDBA_UD v. idba-v1.1.3	538	2306985	29,622993	41	15762	2695	98,13
Fusobacterium mortiferum strain An814	Fusobacterium mortiferum	GCA_016900045.1	JACSNP000000000	10	WGS	SPAdes v. 3.11.1	284	2036898	30,187471	7	92754	2099	98,32
Fusobacterium mortiferum strain ERR1606222_bin.5_metaWRAP_v1.3_MAG	Fusobacterium mortiferum	GCA_945901345.1	CAMDKV010000001,CAMDKV010000002,CAMDKV010000003,CAMDKV010000004,CAMDKV010000005,CAMDKV010000006,CAMDKV010000007	10	WGS		43	2691285	28,98894	7	120814	2630	100
Fusobacterium mortiferum strain ERR1855552_bin.15_metaWRAP_v1.3_MAG	Fusobacterium mortiferum	GCA_945875755.1	CAMCLW010000001,CAMCLW010000002,CAMCLW010000003,CAMCLW010000004,CAMCLW010000005,CAMCLW010000006,CAMCLW010000007	10	WGS		257	2421794	29,504492	63	12780	2402	96.6
Fusobacterium mortiferum strain MGYG-HGUT-02485	Fusobacterium mortiferum	GCA_902387645.1	CABMMQ000000000	10	WGS		28	2691446	29,056131	2	1024861	2655	99,44
Fusobacterium mortiferum strain NZ_Fusobacterium_mortiferum_9G6_BL_hyb	Fusobacterium mortiferum	GCA_903181465.1	CAEUHP000000000	10	WGS		4	2822577	29,200018	1	2804491	2708	99,63
Fusobacterium mortiferum strain OM06-15BH	Fusobacterium mortiferum	GCA_003438345.1	QSTZ00000000	10	WGS	SOAPdenovo v. 2	50	2657463	28,999565	7	115378	2550	100
Fusobacterium mortiferum strain SRR413677-bin.30	Fusobacterium mortiferum	GCA_905212055.1	CAJMDB000000000	10	WGS		379	2296128	29,468609	77	7887	2372	96,08
Fusobacterium mortiferum SUG1088	Fusobacterium mortiferum	GCA_022786685.1	JALFWZ000000000	10	WGS	MEGAHIT v. v. 1.29.0	59	2579228	28,994373	9	92669	2452	100
Fusobacterium mortiferum SUG1829	Fusobacterium mortiferum		JAQYFW000000000	10	WGS	NA	64	2517850	29.1251	12	70170	2407	100
Fusobacterium mortiferum SUG675	Fusobacterium mortiferum	GCA_022776485.1	JALFHC000000000	10	WGS	MEGAHIT v. v. 1.29.0	255	2452563	28,952692	49	13700	2524	98,1
Fusobacterium mortiferum SUG836	Fusobacterium mortiferum	GCA_022774245.1	JALFNH000000000	10	WGS	MEGAHIT v. v. 1.29.0	186	2558789	29,02709	39	20781	2575	94,8
Fusobacterium necrogenes strain NCTC10723	Fusobacterium necrogenes	GCA_900450765.1	UGGU00000000	10	WGS		5	2015236	29,173803	1	1927475	1828	100
Fusobacterium sp. cluster1_bin.37	unassigned		JARHZC000000000	10	WGS	NA	85	1966241	30.7585	19	31680	1901	99.1
Fusobacterium sp. cluster1_bin.82	unassigned		JARIBA000000000	10	WGS	NA	113	2144183	30.4593	22	28839	2092	99.3
Fusobacterium sp. FSA-380-WT-2B	unassigned	GCA_009696105.1	VUMQ00000000	10	WGS	SPAdes v. V3.6.1	43	2596868	28,988111	4	303866	2501	99,63
Fusobacterium sp. strain CD14_MAG26	unassigned	GCA_019012925.1	JAGIRL000000000	10	WGS	MEGAHIT v. version 1.1.1	54	2132040	30,295492	13	62036	2024	98,32
Fusobacterium sp. strain MAG068	unassigned		JAHHSY000000000	10	NA	NA	127	1681910	30.8158	33	18043	1483	87.5
Fusobacterium sp. strain MAG069	unassigned		JAHHSZ000000000	10	NA	NA	112	1528363	30.5656	28	19117	1483	87.5
uncultured Fusobacterium sp.	unassigned		CAKOLY01000000	10	NA	NA	NA	NA	NA	NA	NA	NA	NA
uncultured Fusobacterium sp. BRZ_IQ__bin54	unassigned	GCA_944390925.1	CALXRT000000000	10	WGS		117	1758981	29,9993	24	22834	1720	95,8
uncultured Fusobacterium sp. ERR1430402_bin.48_CONCOCT_v1.1_MAG	unassigned		CALHWF000000000	10	WGS	NA	263	1813074	30.1234	59	9147	1796	92.5
uncultured Fusobacterium sp. REFINED_METABAT215_TOP10_CONTIGS_1500_ASSEMBLY_K 77_MERGED__Nepal_MoBio_Fiber-Hadza- Nepal_B_21_THA1063YZ.114	unassigned	GCA_934090835.1	CAKOJV000000000	10	WGS		47	2610453	29,000828	8	94659	2540	99,8
uncultured Fusobacterium sp. strain ERR1190606-bin.10	unassigned	GCA_905193685.1	CAJJPQ000000000	10	WGS		48	2280337	27,90241	8	79511	2171	99,44
uncultured Fusobacterium sp. strain ERR1430402-bin.2	unassigned	GCA_905205435.1	CAJLDL000000000	10	WGS		316	1954830	30,067423	64	8709	1965	94,78
uncultured Fusobacterium sp. strain SRR341633-bin.16	unassigned	GCA_905211765.1	CAJMBX000000000	10	WGS		75	2602027	30,540651	13	79599	2490	98,88
uncultured Fusobacterium sp. strain UMGS1197	unassigned	GCA_900549465.1	UROP00000000	10	WGS		213	1995240	29,871944	37	15031	2071	91,04
Fusobacterium necrophorum BFTR-1	Fusobacterium necrophorum	GCA_000691685.1	JAAE00000000	11	WGS	Velvet v. 1.2.09	304	2532319	33,9	34	26647	2351	99
Fusobacterium necrophorum BFTR-2	Fusobacterium necrophorum	GCA_000691725.1	JAAG00000000	11	WGS	Velvet v. 1.2.09	389	2608492	33,8	48	17197	2500	98,9
Fusobacterium necrophorum BL	Fusobacterium necrophorum	GCA_000691645.1	JAAC00000000	11	WGS	Velvet v. 1.2.09	235	2458422	34,1	25	29627	2295	99,5
Fusobacterium necrophorum D12	Fusobacterium necrophorum	GCA_000158295.2	ACDG00000000	11	WGS		118	1950825	35,2	12	51227	2011	95,5
Fusobacterium necrophorum DAB	Fusobacterium necrophorum	GCA_000691705.1	JAAF00000000	11	WGS	Velvet v. 1.2.09	254	2520035	34	23	30227	2330	100
Fusobacterium necrophorum DJ-1	Fusobacterium necrophorum	GCA_000691665.1	JAAD00000000	11	WGS	Velvet v. 1.2.09	370	2459939	34	51	14563	2292	99,1
Fusobacterium necrophorum DJ-2	Fusobacterium necrophorum	GCA_000691745.1	JAAH00000000	11	WGS	Velvet v. 1.2.09	226	2520807	34	20	35631	2353	100
Fusobacterium necrophorum ERR414493_bin.34_CONCOCT_v1.1_MAG	Fusobacterium necrophorum		CALHDK000000000	11	WGS	NA	41	1998281	35.0519	9	86008	1966	92.7
Fusobacterium necrophorum HUN048	Fusobacterium necrophorum	GCA_000622045.1	JHWT00000000	11	WGS	vpAllpaths v. r46652	21	2032101	35,1	5	133996	1963	100
Fusobacterium necrophorum MAG39	Fusobacterium necrophorum	GCA_021443685.1	JABUTM000000000	11	WGS	IDBA_UD v. Version 1.1.1	33	2954775	33,581047	6	188446	2988	97,83
Fusobacterium necrophorum strain ATCC 25286	Fusobacterium necrophorum	GCA_900104395.1	FMXX00000000	11	WGS		87	2550375	33,88	14	52311	2490	100
Fusobacterium necrophorum strain DD41	Fusobacterium necrophorum	GCA_018206635.1	JADRFZ000000000	11	WGS	SPAdes v. 3.13.0	195	2775010	33,77703	13	58895	2842	98,51
Fusobacterium necrophorum strain DD5	Fusobacterium necrophorum	GCA_018205295.1	JADRHJ000000000	11	WGS	SPAdes v. 3.13.0	181	2645633	34,093506	16	49791	2570	97,25
Fusobacterium necrophorum strain ERR1855541_bin.19_metaWRAP_v1.3_MAG	Fusobacterium necrophorum	GCA_945873285.1	CAMCCG010000001,CAMCCG010000002,CAMCCG010000003,CAMCCG010000004,CAMCCG010000005,CAMCCG010000006,CAMCCG010000007	11	WGS		235	1799296	35,221554	55	9882	1886	100
Fusobacterium necrophorum strain ERR414493-bin.20	Fusobacterium necrophorum	GCA_905188175.1	CAJJKW000000000	11	WGS		41	2236072	34,516556	9	88043	2225	96,91
Fusobacterium necrophorum strain KG34	Fusobacterium necrophorum	GCA_004134955.1	SBAO00000000	11	WGS	SPAdes v. 3.11.1	112	2049610	35,24163	6	131753	2105	96
Fusobacterium necrophorum strain KG35	Fusobacterium necrophorum	GCA_004134945.1	SBAP00000000	11	WGS	SPAdes v. 3.11.1	114	2078803	35,006348	10	83523	2100	95,19
Fusobacterium necrophorum strain MGYG-HGUT-02362	Fusobacterium necrophorum	GCA_902386295.1	CABMIK000000000	11	WGS		34	2094695	35,223793	6	107335	2057	98,05
Fusobacterium necrophorum strain SRR5240737_bin.4_metaWRAP_v1.3_MAG	Fusobacterium necrophorum	GCA_945828425.1	CALZQX010000001,CALZQX010000002,CALZQX010000003,CALZQX010000004,CALZQX010000005,CALZQX010000006,CALZQX010000007	11	WGS		238	1822864	35,232304	56	9882	1904	100
Fusobacterium necrophorum subsp. funduliforme 1_1_36S	Fusobacterium necrophorum	GCA_000242215.1	ADLZ00000000	11	WGS		39	2300242	34,62	5	130133	3365	98,9
Fusobacterium necrophorum subsp. funduliforme ATCC 51357	Fusobacterium necrophorum	GCA_000262225.1	AJSY00000000	11	WGS		45	2110802	34,9	9	85366	2070	100
Fusobacterium necrophorum subsp. funduliforme B35	Fusobacterium necrophorum	GCA_000600355.1	AOJP00000000	11	WGS	Newbler v. MapAsmResearch-04/28/2011	40	2088497	35	5	161550	1990	100
Fusobacterium necrophorum subsp. funduliforme B35	Fusobacterium necrophorum	GCF_000814775.1	AUZI00000000	11	WGS	Newbler v. 2.3	42	2054808	34,98	5	167644	2494	99,3
Fusobacterium necrophorum subsp. funduliforme Fnf 1007	Fusobacterium necrophorum	GCA_000292975.1	ALKK00000000	11	WGS		87	2166823	35	12	64020	2163	100
Fusobacterium necrophorum subsp. funduliforme strain 1_1_36S	Fusobacterium necrophorum	GCA_003019715.1	CP028107	11	Complete	Unicycler v. 0.4.3	1	2286018	34,66801	1	2286018	2218	100
Fusobacterium necrophorum subsp. funduliforme strain DD37	Fusobacterium necrophorum	GCA_018206505.1	JADRGD000000000	11	WGS	SPAdes v. 3.13.0	35	2082099	35,198807	2	438751	2030	95,88
Fusobacterium necrophorum subsp. funduliforme strain F1248	Fusobacterium necrophorum	GCF_001597395.1	LVEV00000000	11	WGS	SPAdes v. 3.5	49	2239285	34,85	7	101512	2311	100
Fusobacterium necrophorum subsp. funduliforme strain F1250	Fusobacterium necrophorum	GCF_001597445.1	LVEW00000000	11	WGS	SPAdes v. 3.5	46	2418865	34,94	6	173315	2569	100
Fusobacterium necrophorum subsp. funduliforme strain F1260	Fusobacterium necrophorum	GCA_003732525.1	CP019306	11	Complete	HGAP v. 3	1	2288480	35,214333	NA	2288480	2336	98,4
Fusobacterium necrophorum subsp. funduliforme strain F1267	Fusobacterium necrophorum	GCF_001597465.1	LVEX00000000	11	WGS	SPAdes v. 3.5	71	2285683	35,08	6	161248	2331	100
Fusobacterium necrophorum subsp. funduliforme strain F1285	Fusobacterium necrophorum	GCF_001597405.1	LVEY00000000	11	WGS	SPAdes v. 3.5	70	2339372	34,98	6	121736	2422	100
Fusobacterium necrophorum subsp. funduliforme strain F1291	Fusobacterium necrophorum	GCA_003732505.1	CP018196	11	Complete	HGAP v. 2	1	2135983	35,267696	NA	2135983	2080	96,8
Fusobacterium necrophorum subsp. funduliforme strain F1309	Fusobacterium necrophorum	GCF_001597475.1	LVEZ00000000	11	WGS	SPAdes v. 3.5	51	2139316	35,17	5	166679	2147	100
Fusobacterium necrophorum subsp. funduliforme strain F1314	Fusobacterium necrophorum	GCF_001597485.1	LVFA00000000	11	WGS	SPAdes v. 3.5	105	2084658	35,1	4	173150	2082	100
Fusobacterium necrophorum subsp. funduliforme strain F1330	Fusobacterium necrophorum	GCF_001597545.1	LVFB00000000	11	WGS	SPAdes v. 3.5	72	2110484	35,25	6	161211	2091	100
Fusobacterium necrophorum subsp. funduliforme strain F1351	Fusobacterium necrophorum	GCF_001597575.1	LVFC00000000	11	WGS	SPAdes v. 3.5	56	2201834	34,99	4	181490	2283	100
Fusobacterium necrophorum subsp. funduliforme strain F1353	Fusobacterium necrophorum	GCF_001597525.1	LVFD00000000	11	WGS	SPAdes v. 3.5	45	2112695	35,1	3	173150	2103	100
Fusobacterium necrophorum subsp. funduliforme strain F1365	Fusobacterium necrophorum	GCF_001597565.1	LVFE00000000	11	WGS	SPAdes v. 3.5	47	2173839	35,14	6	139365	2195	100
Fusobacterium necrophorum subsp. funduliforme strain LS_1195	Fusobacterium necrophorum	GCF_001597305.1	LVEQ00000000	11	WGS	SPAdes v. 3.5	36	2231951	35,33	6	163367	2227	100
Fusobacterium necrophorum subsp. funduliforme strain LS_1197	Fusobacterium necrophorum	GCF_001596495.1	LVDY00000000	11	WGS	SPAdes v. 3.5	38	1981459	35,22	3	161190	1903	100
Fusobacterium necrophorum subsp. funduliforme strain LS_1264	Fusobacterium necrophorum	GCF_001596485.1	LVEA00000000	11	WGS	SPAdes v. 3.5	117	2334503	34,38	3	173150	2406	100
Fusobacterium necrophorum subsp. funduliforme strain LS_1266	Fusobacterium necrophorum	GCF_001597315.1	LVER00000000	11	WGS	SPAdes v. 3.5	83	2099301	35,09	12	55892	2105	100
Fusobacterium necrophorum subsp. funduliforme strain LS_1272	Fusobacterium necrophorum	GCF_001597335.1	LVES00000000	11	WGS	SPAdes v. 3.5	32	2137371	35,23	7	118309	2091	100
Fusobacterium necrophorum subsp. funduliforme strain LS_1280	Fusobacterium necrophorum	GCF_001597325.1	LVET00000000	11	WGS	SPAdes v. 3.5	56	2098951	35,14	6	145879	2066	100
Fusobacterium necrophorum subsp. necrophorum strain NCTC13726	Fusobacterium necrophorum	GCA_900451075.1	UAWW00000000	11	WGS		62	3355044	33,990524	1	2609761	3992	100
Fusobacterium necrophorum SUG1006	Fusobacterium necrophorum	GCA_022784125.1	JALFTV000000000	11	WGS	MEGAHIT v. v. 1.29.0	198	2296637	34,75778	40	17213	2558	92,6
Fusobacterium necrophorum SUG1073	Fusobacterium necrophorum	GCA_022787675.1	JALFWK000000000	11	WGS	MEGAHIT v. v. 1.29.0	180	1677681	35,405777	39	12693	1743	89,7
uncultured Fusobacterium sp.	unassigned	GCF_934101525.1	NZ_CAKORO010000001	11	NA	NA	111	1834769	35.41694	20	26851	1724	97.35
Fusobacterium canifelinum strain FDAARGOS_1126 strain Not applicable	Fusobacterium canifelinum	GCA_016724785.1	CP068114	12	Complete	SMRT v. 7.1.0, HGAP v. 4	1	2352222	27,224642	1	2352222	2227	98,4
Fusobacterium canifelinum strain FDAARGOS_999 strain Not applicable	Fusobacterium canifelinum	GCA_016127595.1	CP066022	12	Complete	SMRT v. 7.1.0, HGAP v. 4	1	2425164	27,24991	1	2425164	2286	98,2
Fusobacterium canifelinum strain OH4460_COT-188	Fusobacterium canifelinum	GCA_003859915.1	RQYY00000000	12	WGS	A5-miseq v. 20150331	76	2224456	27,066124	6	81144	2185	98,2
Fusobacterium hwasookii ChDC F174	Fusobacterium hwasookii	GCF_001455145.1	CP013331,CP013332,CP013333	12	Complete	AllPaths_LG v. 47944; SSPACE v. 2.3.1;	3	2531722	27,11	1	2463707	2359	100
Fusobacterium hwasookii ChDC F206	Fusobacterium hwasookii	GCF_001455085.1	CP013336,CP013337	12	Complete	AllPaths_LG v. 47944; SSPACE v. 2.3.1;	2	2430523	27,24	1	2424685	2360	100
Fusobacterium hwasookii ChDC F300	Fusobacterium hwasookii	GCF_001455105.1	CP013334,CP013335	12	Complete	AllPaths_LG v. 47944; SSPACE v. 2.3.1;	2	2527063	27,12	1	2521574	2466	100
Fusobacterium hwasookii strain KCOM 1249	Fusobacterium hwasookii	GCA_014217355.1	CP060112,CP060113,CP060114	12	Complete	SPAdes v. 3.6.2; SSPACE-PREMIUM v. 2.3.1;	3	2378155	27,179726	1	2351860	2335	99,4
Fusobacterium hwasookii strain KCOM 1253	Fusobacterium hwasookii	GCA_014217375.1	CP060115,CP060116	12	Complete	SPAdes v. 3.6.2; SSPACE-PREMIUM v. 2.3.1;	2	2363187	27,199286	1	2351755	2185	99,4
Fusobacterium hwasookii strain THCT14E2	Fusobacterium hwasookii	GCA_019551945.1	CP071092	12	Complete	Celera Assembler v. v8.3	1	2287114	27,26458	1	2287114	2132	99,4
Fusobacterium nucleatum ChDC F128	Fusobacterium hwasookii	GCA_000292935.1	ALVD00000000	12	WGS	Newbler v. 2.5.3	30	2361684	27	4	249234	2225	100
Fusobacterium nucleatum ChDC F145	Fusobacterium hwasookii	GCA_000455865.1	ATKE00000000	12	WGS		164	2280257	26,99	15	42335	2129	98,2
Fusobacterium nucleatum ChDC F300	Fusobacterium hwasookii	GCA_000455925.1	ATKG00000000	12	WGS	SOAPdenovo v. 1.05	148	2441149	27	13	53306	2381	100
Fusobacterium nucleatum 13_3C	Fusobacterium nucleatum	GCA_000523555.1	JAOZ00000000	12	WGS	allpaths v. R47129	28	2566359	26,8	4	226957	2458	100
Fusobacterium nucleatum 2/1/50A	Fusobacterium nucleatum		CP117964	12	Complete	NA	1	2448186	27.0027	1	2448186	2325	100
Fusobacterium nucleatum CC53	Fusobacterium nucleatum	GCA_000347315.1	AOUL00000000	12	WGS	SSAKE v. 3.7	379	2069558	27,2	75	8741	1879	100
Fusobacterium nucleatum CTI-1	Fusobacterium nucleatum	GCA_000479285.1	AXNZ00000000	12	WGS	allpaths v. R45561	28	2408637	26,8	4	189880	2287	100
Fusobacterium nucleatum CTI-2	Fusobacterium nucleatum	GCA_000479265.1	AXNY00000000	12	WGS	allpaths v. R46212	83	2247299	27	13	50649	2116	99,5
Fusobacterium nucleatum CTI-3	Fusobacterium nucleatum	GCA_000479245.1	AXNX00000000	12	WGS	allpaths v. R45374	22	2192741	26,8	2	229067	2068	100
Fusobacterium nucleatum CTI-5	Fusobacterium nucleatum	GCA_000479225.1	AXNW00000000	12	WGS	allpaths v. R45561	45	2382659	26,9	9	95664	2318	100
Fusobacterium nucleatum CTI-6	Fusobacterium nucleatum	GCA_000479185.1	AXNV00000000	12	WGS	velvet v. 1.1.06	79	2447188	26,8	10	95383	2406	100
Fusobacterium nucleatum CTI-7	Fusobacterium nucleatum	GCA_000479205.1	AXNU00000000	12	WGS	allpaths v. R45561	76	2128095	27	12	62547	1974	100
Fusobacterium nucleatum ERR589450_bin.81_CONCOCT_v1.1_MAG	Fusobacterium nucleatum		CALHIH000000000	12	WGS	NA	207	2082084	27.0577	51	13557	2055	96.4
Fusobacterium nucleatum ERR589687_bin.83_CONCOCT_v1.1_MAG	Fusobacterium nucleatum		CALIQL000000000	12	WGS	NA	162	1907497	27.1018	39	15962	1864	97.2
Fusobacterium nucleatum ERR589708_bin.56_CONCOCT_v1.1_MAG	Fusobacterium nucleatum		CALHMO000000000	12	WGS	NA	292	2386757	26.7596	70	11470	2392	98.6
Fusobacterium nucleatum ERR589725_bin.7_CONCOCT_v1.1_MAG	Fusobacterium nucleatum		CALEYI000000000	12	WGS	NA	213	2291808	27.1144	47	14965	2420	93
Fusobacterium nucleatum Fn10-CTX3	Fusobacterium nucleatum	GCA_022340145.1	JAIMZH000000000	12	WGS	spades v. 3.14.1	54	2101367	26,864466	14	60003	2026	96,8
Fusobacterium nucleatum Fn11kaz	Fusobacterium nucleatum		JARWBA000000000	12	WGS	NA	34	2134385	26.9085	5	199090	2001	100
Fusobacterium nucleatum Fn146CP	Fusobacterium nucleatum	GCA_022340165.1	JAIMZI000000000	12	WGS	spades v. 3.14.1	27	2081686	26,822248	4	167552	1949	97,6
Fusobacterium nucleatum Fn173CP	Fusobacterium nucleatum	GCA_022340105.1	JAIMZJ000000000	12	WGS	spades v. 3.14.1	36	2120548	26,7711	8	79817	2041	98,4
Fusobacterium nucleatum Fn3760T	Fusobacterium nucleatum	GCA_022340115.1	JAIMZK000000000	12	WGS	spades v. 3.14.1	42	2299006	26,707108	10	70681	2234	97,6
Fusobacterium nucleatum FNA	Fusobacterium nucleatum		CP117797	12	Complete	NA	1	2492833	27.0811	1	2492833	2345	100
Fusobacterium nucleatum FNP	Fusobacterium nucleatum		CP117825	12	Complete	NA	1	2651846	26.9845	1	2651846	2556	100
Fusobacterium nucleatum FnS0431	Fusobacterium nucleatum	GCA_022340045.1	JAIMZL000000000	12	WGS	spades v. 3.14.1	44	2288477	26,722313	9	73318	2245	98,6
Fusobacterium nucleatum FNU	Fusobacterium nucleatum		CP117526	12	Complete	NA	1	2057857	27.1294	1	2057857	1936	98
Fusobacterium nucleatum FNV	Fusobacterium nucleatum		CP117525	12	Complete	NA	1	2194806	27.411	1	2194806	2001	100
Fusobacterium nucleatum JD-Fn1	Fusobacterium nucleatum		CP116231	12	Complete	NA	1	2470422	26.9491	1	2470422	2319	100
Fusobacterium nucleatum SRR2240840_bin.53_CONCOCT_v1.1_MAG	Fusobacterium nucleatum		CALFHC000000000	12	WGS	NA	738	2183083	28.2357	186	3641	2499	94.8
Fusobacterium nucleatum strain 13-08-02	Fusobacterium nucleatum	GCA_008633215.1	BHYR00000000	12	WGS	velvet v. 1.2.08	41	2019333	27,000896	3	337111	1935	97,4
Fusobacterium nucleatum strain 9571	Fusobacterium nucleatum	GCA_019583395.1	SZUT00000000	12	WGS	SPAdes v. 3.13.0	19	2532746	26,90905	3	464976	2478	99,4
Fusobacterium nucleatum strain AB1	Fusobacterium nucleatum	GCF_001854465.1	MLQO00000000	12	WGS	SPAdes v. 3.8	60	2143397	26,99	10	70039	1971	100
Fusobacterium nucleatum strain ERR414442-bin.5	Fusobacterium nucleatum	GCA_905203515.1	CAJKWE000000000	12	WGS		202	2577276	26,80004	30	25596	2680	99
Fusobacterium nucleatum strain Fn12230	Fusobacterium nucleatum	GCA_013137915.1	CP053468,CP053470,CP053469	12	Complete	Uncycler v. v0.4.8-beta	3	2473944	26,962736	1	2421837	2454	99,4
Fusobacterium nucleatum strain Fusobacterium_nucleatum_BgEED12	Fusobacterium nucleatum	GCA_901873415.1	CABFLE000000000	12	WGS		36	2208650	27,264936	2	203042	2077	99,4
Fusobacterium nucleatum strain L3_130_120G1_dasL3_130_120G1_concoct_42	Fusobacterium nucleatum	GCA_018366365.1	JAGZII000000000	12	WGS	IDBA_UD v. v1.1.3	320	2444627	27,075747	59	11791	2650	97,8
Fusobacterium nucleatum strain MGYG-HGUT-01326	Fusobacterium nucleatum	GCA_902373855.1	CABKNP000000000	12	WGS		2	2514029	26,95677	1	2507720	2460	99,4
Fusobacterium nucleatum strain MGYG-HGUT-01347	Fusobacterium nucleatum	GCA_902381645.1	LR698955	12	Complete		1	2268272	27,123907	1	2268272	2171	99,4
Fusobacterium nucleatum strain MJR7757B	Fusobacterium nucleatum	GCF_001546435.1	LRPY00000000	12	WGS	Velvet v. 1.1.06	199	2392347	26,56	22	30887	2484	100
Fusobacterium nucleatum strain OH5060	Fusobacterium nucleatum	GCA_003932835.1	RQZD00000000	12	WGS	A5-miseq v. 20150331	192	2492174	26,963768	10	84136	2545	99,4
Fusobacterium nucleatum strain SRR9217388-mag-bin.2	Fusobacterium nucleatum	GCA_905371735.1	CAJPMI000000000	12	WGS		302	1494698	27,46742	87	5232	1600	72,4
Fusobacterium nucleatum strain SRR9217408-mag-bin.4	Fusobacterium nucleatum	GCA_905372365.1	CAJPOZ000000000	12	WGS		269	1634204	27,22928	72	7261	1672	74,6
Fusobacterium nucleatum strain SRR9217441-mag-bin.4	Fusobacterium nucleatum	GCA_905372955.1	CAJPRG000000000	12	WGS		255	1674058	27,732431	69	7955	1705	91,8
Fusobacterium nucleatum strain SRR9217454-mag-bin.7	Fusobacterium nucleatum	GCA_905373245.1	CAJPSF000000000	12	WGS		282	1504297	27,867435	82	5849	1594	71,4
Fusobacterium nucleatum strain SRR9217464-mag-bin.11	Fusobacterium nucleatum	GCA_905373355.1	CAJPSX000000000	12	WGS		257	1308369	28,689306	78	5578	1284	68,2
Fusobacterium nucleatum strain UMB0249	Fusobacterium nucleatum	GCA_002884895.1	PNHC00000000	12	WGS	Velvet v. 1.2	27	2455598	26,814835	4	294517	2390	100
Fusobacterium nucleatum subsp. animalis 11_3_2	Fusobacterium nucleatum	GCA_000218655.1	ACUO00000000	12	WGS	Newbler v. 2.3-PostRelease-11/19/2009	81	2702139	26,94	9	102572	2664	100
Fusobacterium nucleatum subsp. animalis 21_1A	Fusobacterium nucleatum	GCA_000218645.2	ADEE00000000	12	WGS	Newbler v. 2.3-PostRelease-11/19/2009	49	2128810	26,83	4	207568	2030	100
Fusobacterium nucleatum subsp. animalis 3_1_33	Fusobacterium nucleatum	GCA_000162355.1	ACQE00000000	12	WGS		198	2240511	26,87	37	19030	2088	98,2
Fusobacterium nucleatum subsp. animalis 4_8	Fusobacterium nucleatum	GCA_000400875.1	CP003723.1,CP003724.1	12	Complete	Newbler v. 2.3-PostRelease-11/19/2009	2	2275461	27,0869	1	2261267	2157	100
Fusobacterium nucleatum subsp. animalis 7_1 [PRJNA32483]	Fusobacterium nucleatum	GCA_000273625.1	AKBT00000000	12	WGS	allpaths v. 41303	95	2470509	26,76	16	47122	2433	100
Fusobacterium nucleatum subsp. animalis ATCC 51191	Fusobacterium nucleatum	GCA_000220825.1	AFQD00000000	12	WGS		763	2270170	27,53	123	5060	2401	97,7
Fusobacterium nucleatum subsp. animalis D11	Fusobacterium nucleatum	GCA_000158535.1	ACDS00000000	12	WGS		355	2343156	26,92	64	11515	2340	99,5
Fusobacterium nucleatum subsp. animalis F0419 strain OT 420	Fusobacterium nucleatum	GCA_000242975.1	AGEH00000000	12	WGS		39	2408755	26,8	6	146584	2291	100
Fusobacterium nucleatum subsp. animalis strain ChDC F332	Fusobacterium nucleatum	GCA_002211645.1	CP022124	12	Complete	AllPaths_LG v. 47944; SSPACE v. 2.3.1;	1	2322902	27	1	2322902	2256	100
Fusobacterium nucleatum subsp. animalis strain KCOM 1279	Fusobacterium nucleatum	GCA_001296085.1	CP012713	12	Complete	AllPaths_LG v. 47944; SSPACE v. 2.3.1;	1	2549353	26,94	1	2549353	2414	100
Fusobacterium nucleatum subsp. animalis strain KCOM 1280 (= ChDC F318) strain KCOM 1280 (= ChDC F318) strain KCOM 1280 (= ChDC F318)	Fusobacterium nucleatum	GCA_002573475.1	NJGJ00000000	12	WGS	AllPaths_LG v. 47944; SSPACE v. 2.3.1;	4	2674036	26,89	1	2653055	2628	100
Fusobacterium nucleatum subsp. animalis strain KCOM 1325	Fusobacterium nucleatum	GCA_001296145.1	CP012715	12	Complete	AllPaths_LG v. 47944; SSPACE v. 2.3.1;	1	2310804	27,05	1	2310804	2227	100
Fusobacterium nucleatum subsp. animalis strain P2_CP	Fusobacterium nucleatum	GCA_002762005.1	NPND00000000	12	WGS	SPAdes v. 3	112	2351018	26,88	14	56186	2346	100
Fusobacterium nucleatum subsp. animalis strain THCT5A4	Fusobacterium nucleatum	GCA_019552125.1	CP071099	12	Complete	Celera Assembler v. v8.3	1	2490990	27,07	1	2490990	2360	99,2
Fusobacterium nucleatum subsp. animalis strain THCT6B3	Fusobacterium nucleatum	GCA_019552105.1	CP071098	12	Complete	Celera Assembler v. v8.3	1	2268559	27,035223	1	2268559	2116	99,4
Fusobacterium nucleatum subsp. animalis strain THCT7A2	Fusobacterium nucleatum	GCA_019552085.1	CP071097	12	Complete	Celera Assembler v. v8.3	1	2515153	27,232817	1	2515153	2339	99,4
Fusobacterium nucleatum subsp. fusiforme ATCC 51190	Fusobacterium nucleatum	GCA_000279975.1	AKXI00000000	12	WGS	Newbler v. 2.5.3	198	1837113	27,2	21	23781	1723	98,4
Fusobacterium nucleatum subsp. nucleatum ATCC 23726	Fusobacterium nucleatum	GCA_003019785.1	CP028109	12	Complete	Unicycler v. 0.4.3	1	2299539	27,180925	1	2299539	2175	100
Fusobacterium nucleatum subsp. nucleatum ChDC F316 strain KCOM 1322	Fusobacterium nucleatum	GCF_001296165.1	CP012716	12	Complete	AllPaths_LG v. 47944; SSPACE v. 2.3.1;	1	2227266	27,14	1	2227266	2148	100
Fusobacterium nucleatum subsp. nucleatum strain 25586	Fusobacterium nucleatum	GCA_003019295.1	CP028101	12	Complete	Unicycler v. 0.4.3	1	2180101	27,14012	1	2180101	2065	100
Fusobacterium nucleatum subsp. nucleatum strain ChDC F311	Fusobacterium nucleatum	GCF_001510735.1	LMVH00000000	12	WGS	AllPaths_LG v. 47944; SSPACE v. 2.3.1;	3	2470675	27,04	1	1994730	2447	100
Fusobacterium nucleatum subsp. nucleatum strain ChDC F317	Fusobacterium nucleatum	GCA_002211605.1	CP022122	12	Complete	AllPaths_LG v. 47944; SSPACE v. 2.3.1;	1	2233010	27,08	1	2233010	2174	100
Fusobacterium nucleatum subsp. nucleatum strain KCOM 1250	Fusobacterium nucleatum	GCA_001296185.1	CP012717	12	Complete	AllPaths_LG v. 47944; SSPACE v. 2.3.1;	1	2290405	27,04	1	2290405	2192	100
Fusobacterium nucleatum subsp. polymorphum AF55-12MHA	Fusobacterium nucleatum		JAQDAI000000000	12	WGS	NA	22	2339255	26.8459	4	230712	2246	100
Fusobacterium nucleatum subsp. polymorphum ATCC 10953	Fusobacterium nucleatum	GCA_000153625.1	AARG00000000	12	Plasmid		1	11934	24,53	NA	NA	10	NA
Fusobacterium nucleatum subsp. polymorphum SSMR1	Fusobacterium nucleatum	GCA_024220095.1	CP100429	12	Complete	GS De Novo Assembler v. 2.5	1	2443126	27,003561	1	2443126	2423	100
Fusobacterium nucleatum subsp. polymorphum strain ChDC F306	Fusobacterium nucleatum	GCA_001433955.1	CP013121,CP013122,CP013123	12	Complete	AllPaths_LG v. 47944; SSPACE v. 2.3.1;	3	2622370	26,83	1	2600840	2545	100
Fusobacterium nucleatum subsp. polymorphum strain ChDC F319	Fusobacterium nucleatum	GCA_001455125.1	CP013328,CP013329,CP013330	12	Complete	AllPaths_LG v. 47944; SSPACE v. 2.3.1;	3	2481490	26,98	1	2469901	2384	100
Fusobacterium nucleatum subsp. polymorphum strain KCOM 1001	Fusobacterium nucleatum	GCA_002204435.1	NHRT00000000	12	WGS	SPAdes v. 3.8.2	3	2523644	26,76	1	2496786	2446	100
Fusobacterium nucleatum subsp. polymorphum strain KCOM 1002 (=ChDC F175) strain KCOM 1002 (=ChDC F175) strain KCOM 1002 (=ChDC F175)	Fusobacterium nucleatum	GCA_002591555.1	NIRJ00000000	12	WGS	SPAdes v. 3.8.2	2	2576233	26,97	1	2575648	2574	100
Fusobacterium nucleatum subsp. polymorphum strain KCOM 1232 (= ChDC F37) strain KCOM 1232 (= ChDC F37) strain KCOM 1232 (= ChDC F37)	Fusobacterium nucleatum	GCA_002573625.1	NJGI00000000	12	WGS	AllPaths_LG v. 47944; SSPACE v. 2.3.1;	11	2856440	26,71	2	517892	3096	100
Fusobacterium nucleatum subsp. polymorphum strain KCOM 1248 (=ChDC F113) strain KCOM 1248 (=ChDC F113) strain KCOM 1248 (=ChDC F113)	Fusobacterium nucleatum	GCA_002591505.1	NIRK00000000	12	WGS	SPAdes v. 3.8.2	16	2544849	26,8	1	2522406	2576	100
Fusobacterium nucleatum subsp. polymorphum strain KCOM 1257 (=ChDC F186) strain KCOM 1257 (=ChDC F186) strain KCOM 1257 (=ChDC F186)	Fusobacterium nucleatum	GCA_002591545.1	NIRL00000000	12	WGS	SPAdes v. 3.8.2	29	2489425	26,82	2	1009497	2488	100
Fusobacterium nucleatum subsp. polymorphum strain KCOM 1260 (=ChDC F218)	Fusobacterium nucleatum	GCA_002202115.1	CP021934	12	WGS	SPAdes v. 3.8.2	1	2635767	26,87	1	2635767	2585	100
Fusobacterium nucleatum subsp. polymorphum strain KCOM 1267(=ChDC F290) strain KCOM 1267(=ChDC F290) strain KCOM 1267(=ChDC F290)	Fusobacterium nucleatum	GCA_002591475.1	NIRM00000000	12	WGS	SPAdes v. 3.8.2	28	2571390	26,69	2	869665	2642	100
Fusobacterium nucleatum subsp. polymorphum strain KCOM 1271 (=ChDC F305) strain KCOM 1271 (=ChDC F305) strain KCOM 1271 (=ChDC F305)	Fusobacterium nucleatum	GCA_002591515.1	NIRN00000000	12	WGS	SPAdes v. 3.8.2	9	2748372	26,56	1	2346319	2805	100
Fusobacterium nucleatum subsp. polymorphum strain KCOM 1274 (=ChDC F309) strain KCOM 1274 (=ChDC F309) strain KCOM 1274 (=ChDC F309)	Fusobacterium nucleatum	GCA_002591465.1	NIRO00000000	12	WGS	SPAdes v. 3.8.2	53	2509794	26,67	5	105164	2508	100
Fusobacterium nucleatum subsp. polymorphum strain KCOM 1275	Fusobacterium nucleatum	GCA_002211625.1	CP022123	12	Complete	AllPaths_LG v. 47944; SSPACE v. 2.3.1;	1	2521394	26,83	1	2521394	2479	100
Fusobacterium nucleatum subsp. polymorphum strain KCOM 1278 (=ChDC F313) strain KCOM 1278 (=ChDC F313) strain KCOM 1278 (=ChDC F313)	Fusobacterium nucleatum	GCA_002591585.1	NIRP00000000	12	WGS	SPAdes v. 3.8.2	34	2555193	26,61	1	1453131	2562	100
Fusobacterium nucleatum subsp. polymorphum strain KCOM 1330 (=ChDC F330) strain KCOM 1330 (=ChDC F330) strain KCOM 1330 (=ChDC F330)	Fusobacterium nucleatum	GCA_002591645.1	NIRQ00000000	12	WGS	SPAdes v. 3.8.2	18	2577563	26,79	1	2545884	2622	100
Fusobacterium nucleatum subsp. polymorphum strain NCTC10562	Fusobacterium nucleatum	GCF_001457555.1	LN831027,LN831028	12	Complete		2	2455060	26,99	1	2443126	2351	100
Fusobacterium nucleatum subsp. polymorphum strain THCT15E1	Fusobacterium nucleatum	GCA_019552045.1	CP071094,CP071095	12	Complete	Celera Assembler v. v8.3	2	2526214	26,874208	1	2515213	2405	99,4
Fusobacterium nucleatum subsp. polymorphum strain THCT7E2	Fusobacterium nucleatum	GCA_019552065.1	CP071096	12	Complete	Celera Assembler v. v8.3	1	2547341	27,007692	1	2547341	2420	99,4
Fusobacterium nucleatum subsp. vincentii 3_1_27	Fusobacterium nucleatum	GCA_000163915.2	CP007064.1,CP007065.1,CP007066.1	12	Plasmid	Newbler v. 2.1-PreRelease-4/28/2009	1	15921	27,85	NA	NA	13	NA
Fusobacterium nucleatum subsp. vincentii 4_1_13	Fusobacterium nucleatum	GCA_000158255.2	ACDE00000000	12	WGS	Newbler v. 2.0.0-PostRelease-1/21/2009	12	2268505	26,9	1	1606081	2177	100
Fusobacterium nucleatum subsp. vincentii ATCC 49256	Fusobacterium nucleatum	GCA_000182945.1	AABF00000000	12	WGS		302	2118259	27,3	44	14248	2296	96,6
Fusobacterium nucleatum subsp. vincentii ChDC F8 strain KCOM 1231	Fusobacterium nucleatum	GCA_001296125.1	CP012714	12	Complete	AllPaths_LG v. 47944; SSPACE v. 2.3.1;	1	2038535	27,08	1	2038535	1879	100
Fusobacterium nucleatum subsp. vincentii CNGBCC1850030	Fusobacterium nucleatum	GCA_024140205.1	JAMXTT000000000	12	WGS	assembly-scan v. 0.4.1; Shovill v. 1.1.0	32	2078835	26,965872	6	107676	1948	100
Fusobacterium nucleatum subsp. vincentii strain KCOM 2880	Fusobacterium nucleatum	GCA_002749995.1	PEIJ00000000	12	WGS	RS HGAP v. 3.0	3	2054883	27,17	1	2046047	1922	100
Fusobacterium nucleatum subsp. vincentii strain KCOM 2931	Fusobacterium nucleatum	GCA_002764055.1	CP024749	12	Complete	RS HGAP v. 3.0	1	2087706	27,21	1	2087706	1985	100
Fusobacterium nucleatum subsp. vincentii strain NCTC11326	Fusobacterium nucleatum	GCA_900450795.1	UGGX00000000	12	WGS		3	2129752	27,206594	1	2025891	1985	100
Fusobacterium nucleatum subsp. vincentii strain THCT14A3	Fusobacterium nucleatum	GCA_019552005.1	CP071093	12	Complete	Celera Assembler v. v8.3	1	2052554	27,222622	1	2052554	1903	99,4
Fusobacterium nucleatum W1481	Fusobacterium nucleatum	GCA_000493815.1	AXUR00000000	12	WGS	CLC Genomics Workbench v. 5.1.5	186	2477971	27,6	18	50137	2165	98
Fusobacterium nucleatum YWH7053	Fusobacterium nucleatum	GCA_023383545.1	AXZQ00000000	12	WGS	Velvet v. 1.2.07	291	2373650	26,74834	43	18669	2455	99,8
Fusobacterium nucleatum YWH7054	Fusobacterium nucleatum	GCA_023383525.1	AYHE00000000	12	WGS	Velvet v. 1.2.07	286	2335092	26,732695	40	17829	2354	100
Fusobacterium nucleatum YWH7055	Fusobacterium nucleatum	GCA_023383575.1	AYHD00000000	12	WGS	Velvet v. 1.2.07	165	2204243	26,881882	28	24762	2163	99,8
Fusobacterium nucleatum YWH7056	Fusobacterium nucleatum	GCA_023383605.1	AYHC00000000	12	WGS	Velvet v. 1.2.07	279	2311780	26,789919	41	17994	2331	100
Fusobacterium nucleatum YWH7199	Fusobacterium nucleatum	GCA_023383645.1	AYHB00000000	12	WGS	Velvet v. 1.2.07	276	2342000	27,165884	34	21166	2399	99,8
Fusobacterium periodonticum strain KCOM 1265	Fusobacterium nucleatum	GCA_002761915.1	PEQW00000000	12	WGS	RS HGAP v. 3.0	2	2554714	26,93	1	2541594	2560	100
Fusobacterium sp. CM1	Fusobacterium nucleatum	GCA_000524215.1	JANB00000000	12	WGS	Celera Assembler v. 6.1	155	2442599	26,7	27	28820	2317	100
Fusobacterium sp. CM21	Fusobacterium nucleatum	GCA_000517705.1	AZYU00000000	12	WGS	Newbler v. 2.6	471	2360833	27,8	18	39998	2080	100
Fusobacterium sp. CM22	Fusobacterium nucleatum	GCA_000524395.1	JAQC00000000	12	WGS	Celera Assembler v. 6.1	87	2438137	26,7	15	56070	2395	100
Fusobacterium sp. HMSC064B11	Fusobacterium nucleatum	GCF_001815715.1	LTSL00000000	12	WGS	Velvet v. 1.1.06	119	2401628	26,73	7	82325	2393	100
Fusobacterium sp. HMSC064B12	Fusobacterium nucleatum	GCF_001810995.1	LTGW00000000	12	WGS	Velvet v. 1.1.06	56	2121738	26,74	1	1221721	2033	100
Fusobacterium sp. HMSC065F01	Fusobacterium nucleatum	GCF_001813745.1	LTWB00000000	12	WGS	Velvet v. 1.1.06	56	2127181	26,69	3	153358	2050	100
Fusobacterium sp. oral taxon 203	Fusobacterium nucleatum	GCA_002243405.1	CP016200	12	WGS	Newbler v.	1	2126947	27,18	1	2126947	2040	100
Fusobacterium periodonticum ATCC 33693	Fusobacterium periodonticum	GCA_000160475.1	ACJY00000000	12	WGS		53	2615003	27,4	2	801742	2453	100
Fusobacterium periodonticum SRR1952597_bin.57_CONCOCT_v1.1_MAG	Fusobacterium periodonticum		CALCXV000000000	12	WGS	NA	588	2440968	28.8792	132	5801	2558	100
Fusobacterium periodonticum strain ERR1305880-bin.17	Fusobacterium periodonticum	GCA_905194905.1	CAJJTV000000000	12	WGS		332	1952006	29,531467	89	6865	1983	89
Fusobacterium periodonticum strain Fusobacterium_periodonticum_BgEED13	Fusobacterium periodonticum	GCA_901873395.1	CABFLP000000000	12	WGS		136	2561874	27,801056	22	30652	2504	99,2
Fusobacterium periodonticum strain JCVI_20_bin.6	Fusobacterium periodonticum	GCA_015255565.1	JABZNW000000000	12	WGS	SPAdes v. 3.11.1	518	1540528	29,13157	164	3239	1698	89,18
Fusobacterium periodonticum strain JCVI_37_bin.7	Fusobacterium periodonticum	GCA_015255415.1	JABZNZ000000000	12	WGS	SPAdes v. 3.11.1	207	1651429	28,314028	43	11396	1707	90,24
Fusobacterium periodonticum strain JCVI_38_bin.14	Fusobacterium periodonticum	GCA_015255425.1	JABZOA000000000	12	WGS	SPAdes v. 3.11.1	473	1812529	28,489365	124	4548	2018	87,5
Fusobacterium periodonticum strain JCVI_44_bin.19	Fusobacterium periodonticum	GCA_015255405.1	JABZOC000000000	12	WGS	SPAdes v. 3.11.1	188	2132266	28,1675	37	18075	2151	97,2
Fusobacterium periodonticum strain JCVI_46_bin.3	Fusobacterium periodonticum	GCA_015255385.1	JABZOD000000000	12	WGS	SPAdes v. 3.11.1	578	1799911	30,130545	149	3633	2121	87,8
Fusobacterium periodonticum strain JCVI_47_bin.13	Fusobacterium periodonticum	GCA_015255355.1	JABZOE000000000	12	WGS	SPAdes v. 3.11.1	514	1515910	28,435768	136	3546	1849	74,76
Fusobacterium periodonticum strain JCVI_49_bin.22	Fusobacterium periodonticum	GCA_015255315.1	JABZOF000000000	12	WGS	SPAdes v. 3.11.1	561	1984451	28,072802	153	3944	2230	87,5
Fusobacterium periodonticum strain L2_013_000G1_dasL2_013_000G1_metabat.metabat.61_ sub strain L2_013_000G1_dasL2_013_000G1_metabat.metabat.61_sub	Fusobacterium periodonticum	GCA_018371955.1	JAHAJX000000000	12	WGS	IDBA_UD v. v1.1.3	114	2270152	28,111862	23	32413	2235	99
Fusobacterium periodonticum strain SRR15235655_bin.4_metaWRAP_v1.1_MAG	Fusobacterium periodonticum	GCA_916720735.1	CAKARW000000000	12	WGS		251	2136019	27,849424	58	11866	2211	91,67
Fusobacterium periodonticum 1_1_41FAA	Fusobacterium pseudoperiodonticum	GCA_000163935.1	ADGG00000000	12	WGS		80	2454647	27,88	7	96412	2386	100
Fusobacterium periodonticum D10	Fusobacterium pseudoperiodonticum	GCA_000297655.1	ACIF00000000	12	WGS		429	2434239	27,8	66	10905	2318	99,5
Fusobacterium periodonticum strain 2_1_31	Fusobacterium pseudoperiodonticum	GCA_003019755.1	CP028108	12	Complete	Unicycler v. 0.4.3	1	2541084	28,127523	1	2541084	2507	100
Fusobacterium periodonticum strain KCOM 1259	Fusobacterium pseudoperiodonticum	GCA_002761955.1	PEQY00000000	12	WGS	RS HGAP v. 3.0	2	2413057	28,07	1	2376875	2418	100
Fusobacterium periodonticum strain KCOM 1261	Fusobacterium pseudoperiodonticum	GCA_002763625.1	CP024699	12	Complete	RS HGAP v. 3.0	1	2372880	28,04	1	2372880	2282	100
Fusobacterium periodonticum strain KCOM 1262	Fusobacterium pseudoperiodonticum	GCA_002763915.1	CP024731	12	Complete	RS HGAP v. 3.0	1	2643576	27,98	1	2643576	2748	100
Fusobacterium periodonticum strain KCOM 1277	Fusobacterium pseudoperiodonticum	GCA_002763735.1	CP024701	12	Complete	RS HGAP v. 3.0	1	2324076	28,07	1	2324076	2334	100
Fusobacterium periodonticum strain KCOM 1282	Fusobacterium pseudoperiodonticum	GCA_002763775.1	CP024702	12	Complete	RS HGAP v. 3.0	1	2216236	28,31	1	2216236	2150	100
Fusobacterium periodonticum strain KCOM 1283	Fusobacterium pseudoperiodonticum	GCA_002763595.1	CP024698	12	Complete	RS HGAP v. 3.0	1	2222370	28,2	1	2222370	2168	100
Fusobacterium periodonticum strain KCOM 1321	Fusobacterium pseudoperiodonticum	GCA_002761935.1	PEQX00000000	12	WGS	RS HGAP v. 3.0	4	2298437	28,25	2	605953	2273	100
Fusobacterium periodonticum strain KCOM 2305	Fusobacterium pseudoperiodonticum	GCA_002763815.1	CP024703	12	Complete	RS HGAP v. 3.0	1	2273832	28,14	1	2273832	2229	100
Fusobacterium periodonticum strain KCOM 2555	Fusobacterium pseudoperiodonticum	GCA_002763875.1	CP024704	12	Complete	RS HGAP v. 3.0	1	2477385	28,06	1	2477385	2432	100
Fusobacterium periodonticum strain KCOM 2653	Fusobacterium pseudoperiodonticum	GCA_002763925.1	CP024705	12	Complete	RS HGAP v. 3.0	1	2291059	28,21	1	2291059	2256	100
Fusobacterium simiae DSM 19848	Fusobacterium simiae	GCA_026089295.1	JAOXXL000000000	12	WGS	SPAdes v. 3.15.4	86	2481730	27,09767	13	53540	2338	100
Fusobacterium simiae Marseille-Q7035	Fusobacterium simiae		JAQQTB000000000	12	WGS	NA	416	2430878	27.1687	81	9090	2479	99.6
Fusobacterium sp. 1001295B_180824_G3	unassigned	GCA_015552935.1	JADNFS000000000	12	WGS	SPAdes v. 3.10.1	61	2452360	27,088533	6	140914	2323	100
Fusobacterium sp. CAG:649	unassigned	GCF_000433695.1	CBBC000000000	12	WGS		172	2159799	26,72	19	30773	2209	100
Fusobacterium sp. OBRC1	unassigned	GCA_000524235.1	JANA00000000	12	WGS	SPAdes v. 2.0	87	2497272	26,8	11	63594	2451	100
Fusobacterium sp. strain HRGM_Genome_0395	unassigned	GCA_019425085.1	JAHYYH000000000	12	WGS	SPAdes v. 3.13.0	505	1866893	26,807375	136	4228	2475	85,8
Fusobacterium sp. strain UBA8871	unassigned	GCA_003516445.1	DPCP00000000	12	WGS	CLC de novo assembler v. 4.4.1	62	2331541	26,75041	10	75420	2405	96,4
uncultured Fusobacterium sp. ERR688618_bin.93_CONCOCT_v1.1_MAG	unassigned		CALKQD000000000	12	WGS	NA	81	2048915	27.6772	16	38955	1950	98.4
uncultured Fusobacterium sp. strain SRR9217490-mag-bin.11	unassigned	GCA_905373825.1	CAJPUP000000000	12	WGS		137	1992135	26,719273	28	23016	1977	94,4
Fusobacterium gonidiaformans SRR16916882_bin.12_metaWRAP_v1.3_MAG	Fusobacterium gonidiaformans	GCA_946997625.1	CAMPVV000000000	not in rpoB analysis	WGS		199	1615346	32,38464	45	10354	1757	95,1
Fusobacterium mortiferum strain SRR12203226_bin.1_metaWRAP_v1.3_MAG	Fusobacterium mortiferum	GCA_945993095.1	CAMFVW010000001,CAMFVW010000002,CAMFVW010000003,CAMFVW010000004,CAMFVW010000005,CAMFVW010000006,CAMFVW010000007	not in rpoB analysis	WGS		244	1065278	30,924229	82	4457	1094	67.2
Fusobacterium necrophorum strain SRR12203238_bin.1_metaWRAP_v1.3_MAG	Fusobacterium necrophorum	GCA_945966395.1	CAMFNZ010000001,CAMFNZ010000002,CAMFNZ010000003,CAMFNZ010000004,CAMFNZ010000005,CAMFNZ010000006,CAMFNZ010000007	not in rpoB analysis	WGS		239	1195409	35,51847	71	5454	1317	71.2
Fusobacterium nucleatum strain ERR1190736-bin.17	Fusobacterium nucleatum	GCA_905202075.1	CAJKQT000000000	not in rpoB analysis	WGS		320	1989896	26,639433	77	8360	2188	68,2
Fusobacterium perfoetens SRR15057923_bin.11_metaWRAP_v1.3_MAG	Fusobacterium perfoetens	GCA_945947345.1	CAMEXU000000000	not in rpoB analysis	WGS		91	2156949	26,125467	15	50025	2093	93,8
Fusobacterium periodonticum strain ERR2764820_bin.2_metaWRAP_v1.1_MAG	Fusobacterium periodonticum	GCA_916050115.1	CAJZJT000000000	not in rpoB analysis	WGS		248	1060921	28,38034	85	4174	1185	83,33
Fusobacterium periodonticum strain JCVI_11_bin.11	Fusobacterium periodonticum	GCA_015255525.1	JABZNV000000000	not in rpoB analysis	WGS	SPAdes v. 3.11.1	443	1723366	28,30562	113	5106	1946	88,41
Fusobacterium periodonticum strain JCVI_22A_bin.6	Fusobacterium periodonticum	GCA_015255575.1	JABZNX000000000	not in rpoB analysis	WGS	SPAdes v. 3.11.1	437	1121570	28,434427	149	2720	1351	72,12
Fusobacterium sp. cluster2_bin.27	unassigned		JARIBZ000000000	not in rpoB analysis	WGS	NA	117	1979771	30.6334	24	27047	1940	96.1
Fusobacterium sp. oral taxon 370 str. F0437	unassigned	GCA_000235465.1	AGAD00000000	not in rpoB analysis	WGS		287	2081834	27,5	37	15063	2091	98,2
Fusobacterium sp. strain HRGM_Genome_1847	unassigned	GCA_019410665.1	DXSD00000000	not in rpoB analysis	WGS	SPAdes v. 3.13.0	165	2022973	29,740404	34	20163	1978	83,4
Fusobacterium sp. strain HRGM_Genome_3526	unassigned	GCA_019416925.1	DXWM00000000	not in rpoB analysis	WGS	SPAdes v. 3.13.0	615	1333077	30,204683	171	2346	1477	29,17
Fusobacterium sp. strain MAG070	unassigned		JAHHTA000000000	not in rpoB analysis	WGS	NA	157	1478971	28.0538	32	13975	1409	83.77
uncultured Fusobacterium sp. strain UMGS1871	unassigned	GCA_900555845.1	USMS00000000	not in rpoB analysis	WGS		50	1228653	29,28866	10	33140	1159	64,93
uncultured Fusobacterium sp. strain UMGS602	unassigned	GCA_900543785.1	UQSM00000000	not in rpoB analysis	WGS		199	2231373	30,027388	46	15421	2238	79,17
uncultured Fusobacterium sp. strain UMGS734	unassigned	GCA_900545035.1	UQXM00000000	not in rpoB analysis	WGS		225	1835602	32,121124	51	11517	1835	86,57

## Sheet: lineage_12_strains
Genome.Name	Species	Assembly.Accession	GenBank.Accessions	rpoB_lineage	Subspecies previous assignment	Subspecies reassignment
Fusobacterium nucleatum subsp. vincentii ATCC 49256	Fusobacterium nucleatum	GCA_000182945.1	AABF00000000	12	F. nucleatum vincentii	F. nucleatum vincentii
Fusobacterium sp. HMSC064B12	Fusobacterium nucleatum	GCF_001810995.1	LTGW00000000	12	F. nucleatum vincentii	F. nucleatum vincentii
Fusobacterium nucleatum subsp. vincentii 4_1_13	Fusobacterium nucleatum	GCA_000158255.2	ACDE00000000	12	F. nucleatum vincentii	F. nucleatum vincentii
Fusobacterium nucleatum FNV	Fusobacterium nucleatum		CP117525	12	unassigned	F. nucleatum vincentii
Fusobacterium nucleatum subsp. fusiforme ATCC 51190	Fusobacterium nucleatum	GCA_000279975.1	AKXI00000000	12	F. nucleatum vincentii	F. nucleatum vincentii
Fusobacterium nucleatum subsp. vincentii CNGBCC1850030	Fusobacterium nucleatum	GCA_024140205.1	JAMXTT000000000	12	F. nucleatum vincentii	F. nucleatum vincentii
Fusobacterium nucleatum subsp. vincentii strain NCTC11326	Fusobacterium nucleatum	GCA_900450795.1	UGGX00000000	12	F. nucleatum vincentii	F. nucleatum vincentii
Fusobacterium nucleatum strain AB1	Fusobacterium nucleatum	GCF_001854465.1	MLQO00000000	12	F. nucleatum vincentii	F. nucleatum vincentii
Fusobacterium nucleatum CTI-7	Fusobacterium nucleatum	GCA_000479205.1	AXNU00000000	12	F. nucleatum vincentii	F. nucleatum vincentii
Fusobacterium sp. CM21	Fusobacterium nucleatum	GCA_000517705.1	AZYU00000000	12	F. nucleatum vincentii	F. nucleatum vincentii
Fusobacterium nucleatum Fn11kaz	Fusobacterium nucleatum		JARWBA000000000	12	unassigned	F. nucleatum vincentii
Fusobacterium nucleatum CC53	Fusobacterium nucleatum	GCA_000347315.1	AOUL00000000	12	F. nucleatum vincentii	F. nucleatum vincentii
Fusobacterium nucleatum strain MGYG-HGUT-01347	Fusobacterium nucleatum	GCA_902381645.1	LR698955	12	unassigned	F. nucleatum vincentii
Fusobacterium nucleatum subsp. vincentii 3_1_27	Fusobacterium nucleatum	GCA_000163915.2	CP007064.1	12	F. nucleatum vincentii	F. nucleatum vincentii
Fusobacterium nucleatum subsp. vincentii strain THCT14A3	Fusobacterium nucleatum	GCA_019552005.1	CP071093	12	F. nucleatum vincentii	F. nucleatum vincentii
Fusobacterium nucleatum subsp. vincentii strain KCOM 2931	Fusobacterium nucleatum	GCA_002764055.1	CP024749	12	F. nucleatum vincentii	F. nucleatum vincentii
Fusobacterium nucleatum Fn146CP	Fusobacterium nucleatum	GCA_022340165.1	JAIMZI000000000	12	unassigned	F. nucleatum vincentii
Fusobacterium nucleatum strain Fusobacterium_nucleatum_BgEED12	Fusobacterium nucleatum	GCA_901873415.1	CABFLE000000000	12	unassigned	F. nucleatum vincentii
Fusobacterium nucleatum subsp. vincentii ChDC F8 strain KCOM 1231	Fusobacterium nucleatum	GCA_001296125.1	CP012714	12	F. nucleatum vincentii	F. nucleatum vincentii
Fusobacterium nucleatum subsp. vincentii strain KCOM 2880	Fusobacterium nucleatum	GCA_002749995.1	PEIJ00000000	12	F. nucleatum vincentii	F. nucleatum vincentii
Fusobacterium nucleatum ERR589450_bin.81_CONCOCT_v1.1_MAG	Fusobacterium nucleatum		CALHIH000000000	12	unassigned	F. nucleatum vincentii
Fusobacterium nucleatum strain 13-08-02	Fusobacterium nucleatum	GCA_008633215.1	BHYR00000000	12	unassigned	New species/clade C1
Fusobacterium nucleatum ERR589687_bin.83_CONCOCT_v1.1_MAG	Fusobacterium nucleatum		CALIQL000000000	12	unassigned	New species/clade C1
Fusobacterium nucleatum FNU	Fusobacterium nucleatum		CP117526	12	unassigned	New species/clade C1
uncultured Fusobacterium sp. strain SRR9217490-mag-bin.11	unassigned	GCA_905373825.1	CAJPUP000000000	12	unassigned	New species/clade C1
Fusobacterium nucleatum subsp. animalis D11	Fusobacterium nucleatum	GCA_000158535.1	ACDS00000000	12	F. nuleatum animalis (clade C2)	F. nuleatum animalis (clade C2)
Fusobacterium nucleatum 2/1/50A	Fusobacterium nucleatum		CP117964	12	unassigned	F. nuleatum animalis (clade C2)
Fusobacterium nucleatum subsp. animalis 3_1_33	Fusobacterium nucleatum	GCA_000162355.1	ACQE00000000	12	F. nuleatum animalis (clade C2)	F. nuleatum animalis (clade C2)
Fusobacterium nucleatum subsp. animalis 4_8	Fusobacterium nucleatum	GCA_000400875.1	CP003723.1	12	F. nuleatum animalis (clade C2)	F. nuleatum animalis (clade C2)
Fusobacterium nucleatum Fn173CP	Fusobacterium nucleatum	GCA_022340105.1	JAIMZJ000000000	12	unassigned	F. nuleatum animalis (clade C2)
Fusobacterium nucleatum subsp. animalis F0419 strain OT 420	Fusobacterium nucleatum	GCA_000242975.1	AGEH00000000	12	F. nuleatum animalis (clade C2)	F. nuleatum animalis (clade C2)
Fusobacterium nucleatum subsp. animalis 21_1A	Fusobacterium nucleatum	GCA_000218645.2	ADEE00000000	12	F. nuleatum animalis (clade C2)	F. nuleatum animalis (clade C2)
Fusobacterium nucleatum CTI-3	Fusobacterium nucleatum	GCA_000479245.1	AXNX00000000	12	F. nuleatum animalis (clade C2)	F. nuleatum animalis (clade C2)
Fusobacterium sp. HMSC065F01	Fusobacterium nucleatum	GCF_001813745.1	LTWB00000000	12	F. nuleatum animalis (clade C2)	F. nuleatum animalis (clade C2)
Fusobacterium nucleatum ERR589708_bin.56_CONCOCT_v1.1_MAG	Fusobacterium nucleatum		CALHMO000000000	12	unassigned	F. nuleatum animalis (clade C2)
Fusobacterium nucleatum YWH7055	Fusobacterium nucleatum	GCA_023383575.1	AYHD00000000	12	unassigned	F. nuleatum animalis (clade C2)
Fusobacterium nucleatum CTI-5	Fusobacterium nucleatum	GCA_000479225.1	AXNW00000000	12	F. nuleatum animalis (clade C2)	F. nuleatum animalis (clade C2)
Fusobacterium nucleatum subsp. animalis strain THCT6B3	Fusobacterium nucleatum	GCA_019552105.1	CP071098	12	F. nuleatum animalis (clade C2)	F. nuleatum animalis (clade C2)
Fusobacterium nucleatum subsp. animalis 7_1 [PRJNA32483]	Fusobacterium nucleatum	GCA_000273625.1	AKBT00000000	12	F. nuleatum animalis (clade C2)	F. nuleatum animalis (clade C2)
Fusobacterium nucleatum strain MGYG-HGUT-01326	Fusobacterium nucleatum	GCA_902373855.1	CABKNP000000000	12	unassigned	F. nuleatum animalis (clade C2)
Fusobacterium nucleatum CTI-1	Fusobacterium nucleatum	GCA_000479285.1	AXNZ00000000	12	F. nuleatum animalis (clade C2)	F. nuleatum animalis (clade C2)
Fusobacterium nucleatum subsp. animalis strain ChDC F332	Fusobacterium nucleatum	GCA_002211645.1	CP022124	12	F. nuleatum animalis (clade C2)	F. nuleatum animalis (clade C2)
Fusobacterium nucleatum subsp. animalis strain KCOM 1325	Fusobacterium nucleatum	GCA_001296145.1	CP012715	12	F. nuleatum animalis (clade C2)	F. nuleatum animalis (clade C2)
Fusobacterium nucleatum strain UMB0249	Fusobacterium nucleatum	GCA_002884895.1	PNHC00000000	12	F. nuleatum animalis (clade C2)	F. nuleatum animalis (clade C2)
Fusobacterium nucleatum subsp. animalis strain THCT7A2	Fusobacterium nucleatum	GCA_019552085.1	CP071097	12	F. nuleatum animalis (clade C2)	F. nuleatum animalis (clade C2)
Fusobacterium nucleatum subsp. animalis strain KCOM 1280 (= ChDC F318) strain KCOM 1280 (= ChDC F318) strain KCOM 1280 (= ChDC F318)	Fusobacterium nucleatum	GCA_002573475.1	NJGJ00000000	12	F. nuleatum animalis (clade C2)	F. nuleatum animalis (clade C2)
Fusobacterium nucleatum subsp. animalis strain THCT5A4	Fusobacterium nucleatum	GCA_019552125.1	CP071099	12	F. nuleatum animalis (clade C2)	F. nuleatum animalis (clade C2)
Fusobacterium nucleatum subsp. animalis 11_3_2	Fusobacterium nucleatum	GCA_000218655.1	ACUO00000000	12	F. nuleatum animalis (clade C2)	F. nuleatum animalis (clade C2)
Fusobacterium nucleatum subsp. animalis strain KCOM 1279	Fusobacterium nucleatum	GCA_001296085.1	CP012713	12	F. nuleatum animalis (clade C2)	F. nuleatum animalis (clade C2)
Fusobacterium sp. CM1	Fusobacterium nucleatum	GCA_000524215.1	JANB00000000	12	F. nuleatum animalis (clade C2)	F. nuleatum animalis (clade C2)
Fusobacterium nucleatum subsp. animalis strain P2_CP	Fusobacterium nucleatum	GCA_002762005.1	NPND00000000	12	F. nuleatum animalis (clade C2)	F. nuleatum animalis (clade C2)
Fusobacterium nucleatum YWH7053	Fusobacterium nucleatum	GCA_023383545.1	AXZQ00000000	12	unassigned	F. nuleatum animalis (clade C2)
Fusobacterium nucleatum strain MJR7757B	Fusobacterium nucleatum	GCF_001546435.1	LRPY00000000	12	F. nuleatum animalis (clade C2)	F. nuleatum animalis (clade C2)
Fusobacterium nucleatum YWH7056	Fusobacterium nucleatum	GCA_023383605.1	AYHC00000000	12	unassigned	F. nuleatum animalis (clade C2)
Fusobacterium nucleatum YWH7054	Fusobacterium nucleatum	GCA_023383525.1	AYHE00000000	12	unassigned	F. nuleatum animalis (clade C2)
Fusobacterium nucleatum YWH7199	Fusobacterium nucleatum	GCA_023383645.1	AYHB00000000	12	unassigned	F. nuleatum animalis (clade C2)
Fusobacterium nucleatum strain ERR414442-bin.5	Fusobacterium nucleatum	GCA_905203515.1	CAJKWE000000000	12	unassigned	F. nuleatum animalis (clade C2)
Fusobacterium sp. CAG:649	unassigned	GCF_000433695.1	CBBC000000000	12	unassigned	F. nuleatum animalis (clade C2)
Fusobacterium nucleatum FNA	Fusobacterium nucleatum		CP117797	12	unassigned	F. nuleatum animalis (clade C2)
Fusobacterium nucleatum subsp. animalis ATCC 51191	Fusobacterium nucleatum	GCA_000220825.1	AFQD00000000	12	F. nuleatum animalis (clade C2)	F. nuleatum animalis (clade C2)
Fusobacterium nucleatum subsp. polymorphum ATCC 10953	Fusobacterium nucleatum	GCA_000153625.1	AARG00000000	12	F. nucleatum polymorphum	F. nucleatum polymorphum
Fusobacterium nucleatum subsp. polymorphum strain NCTC10562	Fusobacterium nucleatum	GCF_001457555.1	LN831027	12	F. nucleatum polymorphum	F. nucleatum polymorphum
Fusobacterium nucleatum subsp. polymorphum SSMR1	Fusobacterium nucleatum	GCA_024220095.1	CP100429	12	F. nucleatum polymorphum	F. nucleatum polymorphum
Fusobacterium nucleatum strain Fn12230	Fusobacterium nucleatum	GCA_013137915.1	CP053468	12	unassigned	F. nucleatum polymorphum
Fusobacterium sp. strain UBA8871	unassigned	GCA_003516445.1	DPCP00000000	12	unassigned	F. nucleatum polymorphum
Fusobacterium nucleatum strain 9571	Fusobacterium nucleatum	GCA_019583395.1	SZUT00000000	12	unassigned	F. nucleatum polymorphum
Fusobacterium sp. OBRC1	unassigned	GCA_000524235.1	JANA00000000	12	F. nucleatum polymorphum	F. nucleatum polymorphum
Fusobacterium nucleatum CTI-6	Fusobacterium nucleatum	GCA_000479185.1	AXNV00000000	12	F. nucleatum polymorphum	F. nucleatum polymorphum
Fusobacterium nucleatum subsp. polymorphum strain THCT7E2	Fusobacterium nucleatum	GCA_019552065.1	CP071096	12	F. nucleatum polymorphum	F. nucleatum polymorphum
Fusobacterium nucleatum subsp. polymorphum strain ChDC F306	Fusobacterium nucleatum	GCA_001433955.1	CP013121	12	F. nucleatum polymorphum	F. nucleatum polymorphum
Fusobacterium nucleatum subsp. polymorphum strain ChDC F319	Fusobacterium nucleatum	GCA_001455125.1	CP013328	12	F. nucleatum polymorphum	F. nucleatum polymorphum
Fusobacterium nucleatum subsp. polymorphum AF55-12MHA	Fusobacterium nucleatum		JAQDAI000000000	12	F. nucleatum polymorphum	F. nucleatum polymorphum
Fusobacterium nucleatum 13_3C	Fusobacterium nucleatum	GCA_000523555.1	JAOZ00000000	12	F. nucleatum polymorphum	F. nucleatum polymorphum
Fusobacterium sp. HMSC064B11	Fusobacterium nucleatum	GCF_001815715.1	LTSL00000000	12	F. nucleatum polymorphum	F. nucleatum polymorphum
Fusobacterium nucleatum subsp. polymorphum strain KCOM 1275	Fusobacterium nucleatum	GCA_002211625.1	CP022123	12	F. nucleatum polymorphum	F. nucleatum polymorphum
Fusobacterium nucleatum Fn3760T	Fusobacterium nucleatum	GCA_022340115.1	JAIMZK000000000	12	unassigned	F. nucleatum polymorphum
Fusobacterium nucleatum subsp. polymorphum strain THCT15E1	Fusobacterium nucleatum	GCA_019552045.1	CP071094	12	F. nucleatum polymorphum	F. nucleatum polymorphum
Fusobacterium nucleatum subsp. polymorphum strain KCOM 1274 (=ChDC F309) strain KCOM 1274 (=ChDC F309) strain KCOM 1274 (=ChDC F309)	Fusobacterium nucleatum	GCA_002591465.1	NIRO00000000	12	F. nucleatum polymorphum	F. nucleatum polymorphum
Fusobacterium nucleatum subsp. polymorphum strain KCOM 1260 (=ChDC F218)	Fusobacterium nucleatum	GCA_002202115.1	CP021934	12	F. nucleatum polymorphum	F. nucleatum polymorphum
Fusobacterium nucleatum FnS0431	Fusobacterium nucleatum	GCA_022340045.1	JAIMZL000000000	12	unassigned	F. nucleatum polymorphum
Fusobacterium nucleatum strain OH5060	Fusobacterium nucleatum	GCA_003932835.1	RQZD00000000	12	F. nucleatum polymorphum	F. nucleatum polymorphum
Fusobacterium nucleatum JD-Fn1	Fusobacterium nucleatum		CP116231	12	unassigned	F. nucleatum polymorphum
Fusobacterium nucleatum subsp. polymorphum strain KCOM 1001	Fusobacterium nucleatum	GCA_002204435.1	NHRT00000000	12	F. nucleatum polymorphum	F. nucleatum polymorphum
Fusobacterium nucleatum FNP	Fusobacterium nucleatum		CP117825	12	unassigned	F. nucleatum polymorphum
Fusobacterium nucleatum subsp. polymorphum strain KCOM 1330 (=ChDC F330) strain KCOM 1330 (=ChDC F330) strain KCOM 1330 (=ChDC F330)	Fusobacterium nucleatum	GCA_002591645.1	NIRQ00000000	12	F. nucleatum polymorphum	F. nucleatum polymorphum
Fusobacterium nucleatum subsp. polymorphum strain KCOM 1257 (=ChDC F186) strain KCOM 1257 (=ChDC F186) strain KCOM 1257 (=ChDC F186)	Fusobacterium nucleatum	GCA_002591545.1	NIRL00000000	12	F. nucleatum polymorphum	F. nucleatum polymorphum
Fusobacterium sp. CM22	Fusobacterium nucleatum	GCA_000524395.1	JAQC00000000	12	F. nucleatum polymorphum	F. nucleatum polymorphum
Fusobacterium nucleatum subsp. polymorphum strain KCOM 1248 (=ChDC F113) strain KCOM 1248 (=ChDC F113) strain KCOM 1248 (=ChDC F113)	Fusobacterium nucleatum	GCA_002591505.1	NIRK00000000	12	F. nucleatum polymorphum	F. nucleatum polymorphum
Fusobacterium periodonticum strain KCOM 1265	Fusobacterium nucleatum	GCA_002761915.1	PEQW00000000	12	F. nucleatum polymorphum	F. nucleatum polymorphum
Fusobacterium nucleatum subsp. polymorphum strain KCOM 1267(=ChDC F290) strain KCOM 1267(=ChDC F290) strain KCOM 1267(=ChDC F290)	Fusobacterium nucleatum	GCA_002591475.1	NIRM00000000	12	F. nucleatum polymorphum	F. nucleatum polymorphum
Fusobacterium nucleatum subsp. polymorphum strain KCOM 1271 (=ChDC F305) strain KCOM 1271 (=ChDC F305) strain KCOM 1271 (=ChDC F305)	Fusobacterium nucleatum	GCA_002591515.1	NIRN00000000	12	F. nucleatum polymorphum	F. nucleatum polymorphum
Fusobacterium nucleatum subsp. polymorphum strain KCOM 1278 (=ChDC F313) strain KCOM 1278 (=ChDC F313) strain KCOM 1278 (=ChDC F313)	Fusobacterium nucleatum	GCA_002591585.1	NIRP00000000	12	F. nucleatum polymorphum	F. nucleatum polymorphum
Fusobacterium nucleatum SRR2240840_bin.53_CONCOCT_v1.1_MAG	Fusobacterium nucleatum		CALFHC000000000	12	unassigned	F. nucleatum polymorphum
Fusobacterium nucleatum subsp. polymorphum strain KCOM 1002 (=ChDC F175) strain KCOM 1002 (=ChDC F175) strain KCOM 1002 (=ChDC F175)	Fusobacterium nucleatum	GCA_002591555.1	NIRJ00000000	12	F. nucleatum polymorphum	F. nucleatum polymorphum
Fusobacterium nucleatum subsp. polymorphum strain KCOM 1232 (= ChDC F37) strain KCOM 1232 (= ChDC F37) strain KCOM 1232 (= ChDC F37)	Fusobacterium nucleatum	GCA_002573625.1	NJGI00000000	12	F. nucleatum polymorphum	F. nucleatum polymorphum
Fusobacterium nucleatum strain L3_130_120G1_dasL3_130_120G1_concoct_42	Fusobacterium nucleatum	GCA_018366365.1	JAGZII000000000	12	unassigned	F. nucleatum polymorphum
Fusobacterium canifelinum strain FDAARGOS_999 strain Not applicable	Fusobacterium canifelinum	GCA_016127595.1	CP066022	12	F. canifelinum	F. canifelinum
Fusobacterium canifelinum strain OH4460_COT-188	Fusobacterium canifelinum	GCA_003859915.1	RQYY00000000	12	F. canifelinum	F. canifelinum
Fusobacterium canifelinum strain FDAARGOS_1126 strain Not applicable	Fusobacterium canifelinum	GCA_016724785.1	CP068114	12	F. canifelinum	F. canifelinum
Fusobacterium nucleatum CTI-2	Fusobacterium nucleatum	GCA_000479265.1	AXNY00000000	12	F. nucleatum nucleatum	F. nucleatum nucleatum
Fusobacterium nucleatum subsp. nucleatum strain KCOM 1250	Fusobacterium nucleatum	GCA_001296185.1	CP012717	12	F. nucleatum nucleatum	F. nucleatum nucleatum
Fusobacterium nucleatum subsp. nucleatum ChDC F316 strain KCOM 1322	Fusobacterium nucleatum	GCF_001296165.1	CP012716	12	F. nucleatum nucleatum	F. nucleatum nucleatum
Fusobacterium nucleatum subsp. nucleatum strain ChDC F317	Fusobacterium nucleatum	GCA_002211605.1	CP022122	12	F. nucleatum nucleatum	F. nucleatum nucleatum
Fusobacterium nucleatum subsp. nucleatum strain ChDC F311	Fusobacterium nucleatum	GCF_001510735.1	LMVH00000000	12	F. nucleatum nucleatum	F. nucleatum nucleatum
Fusobacterium nucleatum subsp. nucleatum strain 25586	Fusobacterium nucleatum	GCA_003019295.1	CP028101	12	F. nucleatum nucleatum	F. nucleatum nucleatum
Fusobacterium nucleatum Fn10-CTX3	Fusobacterium nucleatum	GCA_022340145.1	JAIMZH000000000	12	unassigned	F. nucleatum nucleatum
Fusobacterium nucleatum subsp. nucleatum ATCC 23726	Fusobacterium nucleatum	GCA_003019785.1	CP028109	12	F. nucleatum nucleatum	F. nucleatum nucleatum
Fusobacterium nucleatum ERR589725_bin.7_CONCOCT_v1.1_MAG	Fusobacterium nucleatum		CALEYI000000000	12	unassigned	F. nucleatum nucleatum
Fusobacterium nucleatum strain SRR9217441-mag-bin.4	Fusobacterium nucleatum	GCA_905372955.1	CAJPRG000000000	12	unassigned	F. nucleatum nucleatum
Fusobacterium sp. oral taxon 203	Fusobacterium nucleatum	GCA_002243405.1	CP016200	12	F. nucleatum nucleatum	F. nucleatum nucleatum
Fusobacterium nucleatum strain SRR9217454-mag-bin.7	Fusobacterium nucleatum	GCA_905373245.1	CAJPSF000000000	12	unassigned	F. nucleatum polymorphum
Fusobacterium nucleatum ChDC F128	Fusobacterium hwasookii	GCA_000292935.1	ALVD00000000	12	unassigned	F. hwasookii
Fusobacterium hwasookii strain KCOM 1249	Fusobacterium hwasookii	GCA_014217355.1	CP060112	12	F. hwasookii	F. hwasookii
Fusobacterium hwasookii ChDC F174	Fusobacterium hwasookii	GCF_001455145.1	CP013331	12	F. hwasookii	F. hwasookii
Fusobacterium nucleatum ChDC F145	Fusobacterium hwasookii	GCA_000455865.1	ATKE00000000	12	unassigned	F. hwasookii
Fusobacterium hwasookii strain KCOM 1253	Fusobacterium hwasookii	GCA_014217375.1	CP060115	12	F. hwasookii	F. hwasookii
Fusobacterium nucleatum ChDC F300	Fusobacterium hwasookii	GCA_000455925.1	ATKG00000000	12	unassigned	F. hwasookii
Fusobacterium hwasookii ChDC F300	Fusobacterium hwasookii	GCF_001455105.1	CP013334	12	F. hwasookii	F. hwasookii
Fusobacterium hwasookii ChDC F206	Fusobacterium hwasookii	GCF_001455085.1	CP013336	12	F. hwasookii	F. hwasookii
Fusobacterium hwasookii strain THCT14E2	Fusobacterium hwasookii	GCA_019551945.1	CP071092	12	F. hwasookii	F. hwasookii
Fusobacterium nucleatum W1481	Fusobacterium nucleatum	GCA_000493815.1	AXUR00000000	12	unassigned	F. simiae
Fusobacterium sp. 1001295B_180824_G3	unassigned	GCA_015552935.1	JADNFS000000000	12	unassigned	F. simiae
Fusobacterium simiae Marseille-Q7035	Fusobacterium simiae		JAQQTB000000000	12	F. simiae	F. simiae
Fusobacterium simiae DSM 19848	Fusobacterium simiae	GCA_026089295.1	JAOXXL000000000	12	F. simiae	F. simiae
Fusobacterium periodonticum D10	Fusobacterium pseudoperiodonticum	GCA_000297655.1	ACIF00000000	12	F. pseudoperiodonticum	F. pseudoperiodonticum
Fusobacterium periodonticum strain 2_1_31	Fusobacterium pseudoperiodonticum	GCA_003019755.1	CP028108	12	F. pseudoperiodonticum	F. pseudoperiodonticum
Fusobacterium periodonticum strain KCOM 1262	Fusobacterium pseudoperiodonticum	GCA_002763915.1	CP024731	12	F. pseudoperiodonticum	F. pseudoperiodonticum
Fusobacterium periodonticum strain Fusobacterium_periodonticum_BgEED13	Fusobacterium periodonticum	GCA_901873395.1	CABFLP000000000	12	F. periodonticum	F. periodonticum
Fusobacterium periodonticum strain KCOM 1283	Fusobacterium pseudoperiodonticum	GCA_002763595.1	CP024698	12	F. pseudoperiodonticum	F. pseudoperiodonticum
Fusobacterium periodonticum strain KCOM 1277	Fusobacterium pseudoperiodonticum	GCA_002763735.1	CP024701	12	F. pseudoperiodonticum	F. pseudoperiodonticum
Fusobacterium periodonticum strain KCOM 1282	Fusobacterium pseudoperiodonticum	GCA_002763775.1	CP024702	12	F. pseudoperiodonticum	F. pseudoperiodonticum
Fusobacterium periodonticum strain KCOM 2653	Fusobacterium pseudoperiodonticum	GCA_002763925.1	CP024705	12	F. pseudoperiodonticum	F. pseudoperiodonticum
Fusobacterium periodonticum strain KCOM 1321	Fusobacterium pseudoperiodonticum	GCA_002761935.1	PEQX00000000	12	F. pseudoperiodonticum	F. pseudoperiodonticum
Fusobacterium periodonticum strain KCOM 2305	Fusobacterium pseudoperiodonticum	GCA_002763815.1	CP024703	12	F. pseudoperiodonticum	F. pseudoperiodonticum
Fusobacterium periodonticum strain KCOM 1259	Fusobacterium pseudoperiodonticum	GCA_002761955.1	PEQY00000000	12	F. pseudoperiodonticum	F. pseudoperiodonticum
Fusobacterium periodonticum strain KCOM 1261	Fusobacterium pseudoperiodonticum	GCA_002763625.1	CP024699	12	F. pseudoperiodonticum	F. pseudoperiodonticum
Fusobacterium periodonticum strain KCOM 2555	Fusobacterium pseudoperiodonticum	GCA_002763875.1	CP024704	12	F. pseudoperiodonticum	F. pseudoperiodonticum
Fusobacterium periodonticum strain L2_013_000G1_dasL2_013_000G1_metabat.metabat.61_ sub strain L2_013_000G1_dasL2_013_000G1_metabat.metabat.61_sub	Fusobacterium periodonticum	GCA_018371955.1	JAHAJX000000000	12	F. periodonticum	F. periodonticum
Fusobacterium periodonticum strain JCVI_38_bin.14	Fusobacterium periodonticum	GCA_015255425.1	JABZOA000000000	12	F. periodonticum	F. periodonticum
Fusobacterium periodonticum strain SRR15235655_bin.4_metaWRAP_v1.1_MAG	Fusobacterium periodonticum	GCA_916720735.1	CAKARW000000000	12	F. periodonticum	F. periodonticum
Fusobacterium periodonticum strain JCVI_44_bin.19	Fusobacterium periodonticum	GCA_015255405.1	JABZOC000000000	12	F. periodonticum	F. periodonticum
Fusobacterium periodonticum SRR1952597_bin.57_CONCOCT_v1.1_MAG	Fusobacterium periodonticum		CALCXV000000000	12	F. periodonticum	F. periodonticum
Fusobacterium periodonticum 1_1_41FAA	Fusobacterium pseudoperiodonticum	GCA_000163935.1	ADGG00000000	12	F. pseudoperiodonticum	F. pseudoperiodonticum
Fusobacterium periodonticum strain JCVI_37_bin.7	Fusobacterium periodonticum	GCA_015255415.1	JABZNZ000000000	12	F. periodonticum	F. periodonticum
Fusobacterium periodonticum strain ERR1305880-bin.17	Fusobacterium periodonticum	GCA_905194905.1	CAJJTV000000000	12	F. periodonticum	F. periodonticum
Fusobacterium periodonticum ATCC 33693	Fusobacterium periodonticum	GCA_000160475.1	ACJY00000000	12	F. periodonticum	F. periodonticum
uncultured Fusobacterium sp. ERR688618_bin.93_CONCOCT_v1.1_MAG	unassigned		CALKQD000000000	12	unassigned	F. periodonticum
Fusobacterium periodonticum strain JCVI_20_bin.6	Fusobacterium periodonticum	GCA_015255565.1	JABZNW000000000	12	F. periodonticum	F. periodonticum
